# Supplementary material for: Substrate-mediated regulation of the arginine transporter of Toxoplasma gondii
Source: PLoS Pathog. 2021 Aug 5;17(8):e1009816. doi: 10.1371/journal.ppat.1009816 (PMC8370653; doi:10.1371/journal.ppat.1009816)
Supplement: S1 Table — Tab 1. Averaged data from all replicates, indicating the ToxoDB ID, the number of peptides used in the analysis of each protein, P value, -log10 P value, the average fold change in the high vs low [Arg] conditions, the average fold change in the low vs high [Arg] conditions, the log2 fold change in the low vs high [Arg] condition, and the protein annotation. Tab 2. The data from each replicate of the experiment. H = 1.15 mM Arg; L = 50 μM Arg. (XLSX) [file ppat.1009816.s006.xlsx]

## Sheet: Annotation
ToxoDB ID	NumberPeptides	P value	−log10(P value)	Av. Fold Change (high/low)	Av. Fold Change (low/high)	Log2(fold change low/high)	Annotation
TGGT1_215490 |	3	1.45246e-06	5.8379	0.206789	4.83586	2.27377	product=transporter, major facilitator family protein; ApiAT1
TGGT1_253990 |	1	0.135873	0.866868	0.335365	2.98183	1.5762	product=hypothetical protein
TGGT1_203600 |	1	2.95741e-06	5.52909	0.343685	2.90964	1.54084	product=hypothetical protein
TGGT1_314410 |	1	0.08307	1.08056	0.345752	2.89224	1.53219	product=putative aquarius
TGGT1_301410 |	1	0.0474425	1.32383	0.390782	2.55897	1.35556	product=hypothetical protein
TGGT1_305810 |	1	0.0369616	1.43225	0.417409	2.39573	1.26047	product=hypothetical protein
TGGT1_205320 |	1	0.277704	0.556418	0.427807	2.3375	1.22497	product=hypothetical protein
TGGT1_267050 |	2	0.130951	0.882891	0.435723	2.29504	1.19852	product=hydrolase, alpha/beta fold family protein
TGGT1_259950 |	1	0.138848	0.857461	0.457453	2.18602	1.12831	product=carbonate dehydratase, eukaryotic-type domain-containing protein
TGGT1_213770 |	1	0.0484573	1.31464	0.470386	2.12591	1.08808	product=putative Superkiller viralicidic activity 2 family 2
TGGT1_218192 |	1	0.42145	0.375254	0.47053	2.12526	1.08764	product=hypothetical protein
TGGT1_308950 |	1	0.12359	0.908018	0.475417	2.10342	1.07274	product=histidine acid phosphatase superfamily protein
TGGT1_257750 |	1	0.0364239	1.43861	0.50785	1.96908	0.977525	product=homocysteine s-methyltransferase domain-containing protein
TGGT1_309290 |	1	0.180681	0.743088	0.517945	1.93071	0.949128	product=hypothetical protein
TGGT1_264660 |	25	0.000249985	3.60209	0.563799	1.77368	0.826747	product=SAG-related sequence SRS44
TGGT1_257110 |	1	0.352305	0.453081	0.567883	1.76093	0.816334	product=hypothetical protein
TGGT1_242260 |	1	0.344357	0.462991	0.571505	1.74976	0.807161	product=hypothetical protein
TGGT1_290640 |	2	0.13767	0.861161	0.580121	1.72378	0.785573	product=putative DNA mismatch repair protein MSH6-1
TGGT1_319350 |	8	2.31685e-06	5.6351	0.580241	1.72342	0.785277	product=SAG-related sequence SRS17B
TGGT1_291640 |	1	0.0442505	1.35408	0.581993	1.71823	0.780927	product=aspartate carbamoyltransferase
TGGT1_209010 |	1	0.0968196	1.01404	0.584665	1.71038	0.774318	product=elongation factor TS protein
TGGT1_227840 |	2	0.00984336	2.00686	0.586242	1.70578	0.770431	product=Memo family protein
TGGT1_251540 |	5	9.19052e-10	9.03666	0.591288	1.69122	0.758068	product=dense granule protein GRA9
TGGT1_207830 |	1	0.124096	0.906243	0.591941	1.68936	0.756474	product=MORN repeat-containing protein
TGGT1_202540 |	1	0.0121266	1.91626	0.593332	1.6854	0.753089	product=3'5'-cyclic nucleotide phosphodiesterase domain-containing protein
TGGT1_255890 |	1	0.250776	0.600714	0.593527	1.68484	0.752614	product=pyridine nucleotide-disulfide oxidoreductase domain-containing protein
TGGT1_217220 |	1	0.219084	0.659389	0.601048	1.66376	0.734447	product=zinc finger, C3HC4 type (RING finger) domain-containing protein
TGGT1_222170 |	1	2.11673e-06	5.67433	0.604107	1.65534	0.727125	product=dense-granule antigen DG32
TGGT1_250880 |	2	0.0147381	1.83156	0.606078	1.64995	0.722426	product=kinase, pfkB family protein
TGGT1_313270 |	1	0.175217	0.756424	0.610114	1.63904	0.71285	product=hypothetical protein
TGGT1_288360 |	36	6.69497e-05	4.17425	0.611265	1.63595	0.710131	product=tryptophanyl-tRNA synthetase (TrpRS2)
TGGT1_297760 |	1	0.0606415	1.21723	0.613016	1.63128	0.706004	product=hypothetical protein
TGGT1_311920 |	1	0.129895	0.886406	0.618418	1.61703	0.693346	product=GRAM domain-containing protein
TGGT1_210960 |	1	0.0919791	1.03631	0.629512	1.58853	0.667694	product=putative replication factor C subunit 4
TGGT1_266400 |	1	0.0746061	1.12723	0.634623	1.57574	0.656029	product=hypothetical protein
TGGT1_208830 |	5	0.00415587	2.38134	0.634974	1.57487	0.655232	product=hypothetical protein
TGGT1_410610 |	2	0.0022879	2.64056	0.638033	1.56732	0.648296	product=hypothetical protein
TGGT1_268590 |	1	0.263667	0.578945	0.638776	1.56549	0.646619	product=rhomboid protease ROM4
TGGT1_267800 |	1	0.0846544	1.07235	0.638876	1.56525	0.646392	product=dynamin-related protein DRPA
TGGT1_271290 |	1	0.106426	0.972952	0.639369	1.56404	0.645279	product=hypothetical protein
TGGT1_322000 |	1	0.0268508	1.57104	0.642373	1.55673	0.638516	product=myosin-light-chain kinase
TGGT1_297880 |	9	0.000452889	3.34401	0.64242	1.55661	0.63841	product=dense granule protein DG32
TGGT1_268650 |	2	0.32899	0.482817	0.64352	1.55395	0.635944	product=putative chaperone clpB protein
TGGT1_359770 |	1	0.343739	0.463772	0.648269	1.54257	0.625337	product=SAG-related sequence protein SRS22E
TGGT1_271060 |	1	0.0599506	1.22221	0.648607	1.54177	0.624584	product=Sec1 family protein
TGGT1_301180 |	1	0.000782646	3.10643	0.648792	1.54133	0.624173	product=SAG-related sequence SRS19F
TGGT1_243540 |	2	0.148926	0.82703	0.649213	1.54033	0.623236	product=WD domain, G-beta repeat-containing protein
TGGT1_267600 |	2	0.308602	0.510602	0.656497	1.52324	0.60714	product=FHA domain-containing protein
TGGT1_313770 |	1	0.164524	0.783772	0.657173	1.52167	0.605656	product=hypothetical protein
TGGT1_291340 |	1	0.239863	0.620037	0.658045	1.51965	0.603742	product=hypothetical protein
TGGT1_243610 |	1	0.128366	0.891551	0.664174	1.50563	0.590368	product=C-5 cytosine-specific DNA methylase superfamily protein
TGGT1_248500 |	2	0.0526956	1.27823	0.665196	1.50332	0.588148	product=hypothetical protein
TGGT1_316340 |	1	0.0514582	1.28855	0.667478	1.49818	0.583207	product=hypothetical protein
TGGT1_289120 |	2	0.0174531	1.75813	0.669741	1.49311	0.578324	product=hypothetical protein
TGGT1_300110 |	1	0.169397	0.771094	0.670011	1.49251	0.577744	product=hypothetical protein
TGGT1_235670 |	1	0.0499215	1.30171	0.67213	1.48781	0.573188	product=hypothetical protein
TGGT1_228400 |	1	0.169088	0.771888	0.676125	1.47902	0.564638	product=WD domain, G-beta repeat-containing protein
TGGT1_263660 |	1	0.0980609	1.0085	0.676222	1.4788	0.564431	product=hypothetical protein
TGGT1_270270 |	2	0.00377446	2.42314	0.678928	1.47291	0.55867	product=hypothetical protein
TGGT1_321450 |	3	0.114429	0.941464	0.679421	1.47184	0.557622	product=Myb family DNA-binding domain-containing protein
TGGT1_315320 |	9	0.000431367	3.36515	0.688492	1.45245	0.538488	product=SAG-related sequence SRS52A
TGGT1_288910 |	1	0.0929132	1.03192	0.69057	1.44808	0.53414	product=DUF866 domain-containing protein
TGGT1_201140 |	1	0.285236	0.544796	0.691378	1.44639	0.532453	product=hypothetical protein
TGGT1_258030 |	1	0.0241422	1.61722	0.695506	1.4378	0.523866	product=DNA polymerase
TGGT1_309760 |	8	0.00346925	2.45976	0.6972	1.43431	0.520356	product=hypothetical protein
TGGT1_215610 |	1	0.305765	0.514612	0.699894	1.42879	0.514792	product=hypothetical protein
TGGT1_246120 |	1	0.204531	0.68924	0.70107	1.42639	0.51237	product=tetratricopeptide repeat-containing protein
TGGT1_222230 |	1	0.0728722	1.13744	0.70171	1.42509	0.511053	product=hypothetical protein
TGGT1_305450 |	1	0.247983	0.605578	0.703273	1.42192	0.507843	product=acetyltransferase, GNAT family protein
TGGT1_209860 |	1	0.0280681	1.55179	0.703535	1.42139	0.507306	product=SRP40, C-terminal domain-containing protein
TGGT1_247510 |	8	1.28812e-05	4.89004	0.707174	1.41408	0.499863	product=fructose-bisphospatase II
TGGT1_237570 |	1	0.154348	0.811499	0.710879	1.40671	0.492324	product=leucine carboxyl methyltransferase
TGGT1_319340 |	3	5.40505e-06	5.2672	0.712203	1.40409	0.48964	product=hypothetical protein
TGGT1_227800 |	1	0.197691	0.704013	0.713944	1.40067	0.486116	product=EF hand domain-containing protein
TGGT1_252440 |	2	0.0505267	1.29648	0.714809	1.39898	0.484371	product=peptidase c13 family protein
TGGT1_209000 |	1	0.0463569	1.33389	0.71998	1.38893	0.47397	product=HECT-domain (ubiquitin-transferase) domain-containing protein
TGGT1_205330 |	1	0.439969	0.356578	0.720012	1.38887	0.473907	product=hypothetical protein
TGGT1_288530 |	1	0.203796	0.690805	0.722883	1.38335	0.468165	product=NOL1/NOP2/sun family protein
TGGT1_263730 |	3	0.218349	0.660849	0.723282	1.38259	0.46737	product=FAD-dependent glycerol-3-phosphate dehydrogenase
TGGT1_231350 |	1	0.410198	0.387007	0.723331	1.38249	0.467271	product=glucosamine-fructose-6-phosphate aminotransferase
TGGT1_254365 |	1	0.0903859	1.0439	0.724507	1.38025	0.464929	product=phosphatidate cytidylyltransferase
TGGT1_226620 |	1	0.671787	0.172768	0.725427	1.3785	0.463097	product=hypothetical protein
TGGT1_222270 |	1	0.0346387	1.46044	0.725529	1.3783	0.462895	product=hypothetical protein
TGGT1_228460 |	1	0.307567	0.51206	0.728333	1.373	0.45733	product=hypothetical protein
TGGT1_239610 |	1	0.0705089	1.15176	0.729577	1.37066	0.454867	product=hypothetical protein
TGGT1_234360 |	1	0.180961	0.742415	0.730054	1.36976	0.453925	product=putative DNA topoisomerase I
TGGT1_309600 |	10	0.000720299	3.14249	0.731618	1.36683	0.450838	product=hypothetical protein
TGGT1_205740 |	3	0.0288424	1.53997	0.734798	1.36092	0.444581	product=hypothetical protein
TGGT1_242000 |	1	0.119548	0.922456	0.736431	1.3579	0.441378	product=DUF51 family protein
TGGT1_320300 |	1	0.292005	0.534609	0.737483	1.35596	0.439318	product=putative SWI2/SNF2 Brahma
TGGT1_263080 |	1	0.36122	0.442229	0.737626	1.3557	0.439038	product=hypothetical protein
TGGT1_233230 |	1	0.124036	0.906451	0.738873	1.35341	0.436601	product=RNA-binding protein 8A family protein
TGGT1_266120 |	2	0.0423842	1.3728	0.739679	1.35194	0.435029	product=thioredoxin-dependent peroxidase TPX1/2
TGGT1_267590 |	1	0.12013	0.920348	0.741316	1.34895	0.431839	product=hypothetical protein
TGGT1_215680 |	2	0.0201318	1.69612	0.742529	1.34675	0.42948	product=SAG-related sequence SRS18 (SAG2E)
TGGT1_227280 |	8	7.39188e-06	5.13124	0.74284	1.34618	0.428876	product=dense granule protein GRA3
TGGT1_270240 |	16	0.0078859	2.10315	0.743658	1.3447	0.427288	product=MAG1 protein (MAG1)
TGGT1_277970 |	1	0.292711	0.533561	0.743949	1.34418	0.426724	product=dolichol-phosphate-mannose synthase family protein
TGGT1_321420 |	2	0.0444897	1.35174	0.744974	1.34233	0.424738	product=kelch repeat-containing protein
TGGT1_214575 |	3	3.67436e-05	4.43482	0.745169	1.34198	0.424361	product=hypothetical protein
TGGT1_316660 |	1	0.449758	0.347021	0.746083	1.34033	0.422592	product=cullin family protein
TGGT1_203490 |	2	0.308502	0.510742	0.747599	1.33762	0.419663	product=GNL3L/Grn1 GTPase
TGGT1_213790 |	1	0.129037	0.889285	0.747878	1.33712	0.419126	product=hypothetical protein
TGGT1_219810 |	3	0.264027	0.578352	0.748994	1.33512	0.416974	product=hypothetical protein
TGGT1_410590 |	1	0.00288435	2.53995	0.749896	1.33352	0.415237	product=cAMP-dependent protein kinase
TGGT1_210095 |	1	0.00290421	2.53697	0.750222	1.33294	0.41461	product=hypothetical protein
TGGT1_219550 |	2	0.183374	0.736663	0.750293	1.33281	0.414473	product=dihydrolipoyllysine-residue succinyltransferase component of oxoglutarate dehydrogenase
TGGT1_216410 |	1	0.12048	0.919084	0.751051	1.33147	0.413018	product=hypothetical protein
TGGT1_225160 |	2	0.00602902	2.21975	0.751826	1.33009	0.411528	product=hypothetical protein
TGGT1_259880 |	2	0.135656	0.867562	0.75299	1.32804	0.409298	product=hypothetical protein
TGGT1_208560 |	6	0.000493118	3.30705	0.753287	1.32752	0.408729	product=carrier superfamily protein
TGGT1_235140 |	1	0.319244	0.495877	0.75443	1.3255	0.406542	product=hypothetical protein
TGGT1_293570 |	1	0.321189	0.493239	0.75469	1.32505	0.406044	product=putative translocation protein sec62
TGGT1_269690 |	3	0.00454815	2.34217	0.754799	1.32486	0.405836	product=hypothetical protein
TGGT1_318430 |	14	0.00197346	2.70477	0.755571	1.3235	0.404361	product=malate dehydrogenase MDH
TGGT1_290005 |	5	0.02075	1.68298	0.759123	1.31731	0.397595	product=putative proteasome subunit beta type 1
TGGT1_266760 |	1	0.00958729	2.0183	0.759298	1.31701	0.397261	product=isocitrate dehydrogenase
TGGT1_229210 |	1	0.0876202	1.0574	0.760991	1.31408	0.394048	product=putative small nuclear ribonucleoprotein polypeptide A'
TGGT1_235420 |	1	0.0838441	1.07653	0.761331	1.31349	0.393405	product=hypothetical protein
TGGT1_299780 |	2	0.178106	0.749323	0.763447	1.30985	0.3894	product=hypothetical protein
TGGT1_213410 |	1	0.183964	0.735266	0.766233	1.30509	0.384145	product=putative small nuclear ribonucleoprotein f (snrnp-f)
TGGT1_318470 |	1	0.0032952	2.48212	0.766307	1.30496	0.384005	product=AP2 domain transcription factor AP2IV-4
TGGT1_222160 |	4	0.010606	1.97445	0.766457	1.3047	0.383722	product=aldehyde dehydrogenase
TGGT1_291000 |	1	0.428021	0.368535	0.766493	1.30464	0.383655	product=PHD-finger domain-containing protein
TGGT1_266630 |	2	0.280156	0.5526	0.767548	1.30285	0.381672	product=hypothetical protein
TGGT1_276170 |	4	0.294244	0.531293	0.769129	1.30017	0.378703	product=phosphatidylinositol 3- and 4-kinase
TGGT1_219250 |	1	0.0960111	1.01768	0.76917	1.3001	0.378626	product=acetyltransferase, GNAT family protein
TGGT1_254610 |	1	0.1219	0.913997	0.769264	1.29994	0.378449	product=Tim10/DDP family zinc finger superfamily protein
TGGT1_204060 |	1	0.375472	0.425422	0.769465	1.2996	0.378073	product=SNARE domain-containing protein
TGGT1_320030 |	1	0.364517	0.438282	0.769741	1.29914	0.377555	product=hypothetical protein
TGGT1_224460 |	3	0.00927551	2.03266	0.770318	1.29817	0.376475	product=putative aminopeptidase n
TGGT1_249320 |	2	0.206149	0.685819	0.772454	1.29458	0.37248	product=flavodoxin domain-containing protein
TGGT1_258980 |	3	0.156094	0.806613	0.772502	1.2945	0.37239	product=hypothetical protein
TGGT1_291180 |	3	0.0390072	1.40885	0.772835	1.29394	0.371768	product=hypothetical protein
TGGT1_225790 |	2	0.175411	0.755944	0.773306	1.29315	0.370889	product=PDI family protein
TGGT1_289380 |	2	0.313474	0.503799	0.774344	1.29142	0.368954	product=hypothetical protein
TGGT1_212220 |	1	0.231614	0.635236	0.777912	1.28549	0.362322	product=hypothetical protein
TGGT1_258090 |	2	0.0255541	1.59254	0.77821	1.285	0.361768	product=hypothetical protein
TGGT1_316230 |	1	0.2474	0.606601	0.77994	1.28215	0.358564	product=putative SAC1 phosphoinositide phosphatase
TGGT1_209985 |	3	0.00095402	3.02044	0.781019	1.28038	0.35657	product=cAMP-dependent protein kinase
TGGT1_226710 |	1	0.344976	0.462211	0.782115	1.27858	0.354547	product=hypothetical protein
TGGT1_244690 |	7	0.136342	0.865371	0.782123	1.27857	0.354533	product=hypothetical protein
TGGT1_223110 |	2	0.169991	0.769574	0.78243	1.27807	0.353966	product=glycolipid transfer protein GLTP
TGGT1_255420 |	2	0.0638277	1.19499	0.782523	1.27792	0.353796	product=hypothetical protein
TGGT1_214200 |	2	0.000147456	3.83134	0.78313	1.27693	0.352677	product=WD domain, G-beta repeat-containing protein
TGGT1_232190 |	1	0.0264066	1.57829	0.785499	1.27308	0.348318	product=Sec7 domain-containing protein
TGGT1_249470 |	1	0.119385	0.923049	0.785921	1.27239	0.347543	product=Rhoptry kinase family protein
TGGT1_411760 |	9	0.000295977	3.52874	0.786296	1.27179	0.346856	product=actin
TGGT1_281630 |	3	0.0769097	1.11402	0.787837	1.2693	0.34403	product=hydroxyacylglutathione hydrolase
TGGT1_234390 |	1	0.494608	0.305739	0.788247	1.26864	0.343281	product=hypothetical protein
TGGT1_254470 |	4	0.00103799	2.98381	0.788913	1.26757	0.342061	product=hypothetical protein
TGGT1_223910 |	1	0.132217	0.878712	0.789698	1.26631	0.340627	product=acyltransferase domain-containing protein
TGGT1_227620 |	9	8.95919e-05	4.04773	0.789797	1.26615	0.340446	product=dense granule protein GRA2
TGGT1_210408 |	2	0.0160364	1.79489	0.789926	1.26594	0.34021	product=HMG (high mobility group) box domain-containing protein
TGGT1_285268 |	1	0.486417	0.312991	0.790053	1.26574	0.339979	product=DnaJ domain-containing protein
TGGT1_236620 |	1	0.251295	0.599816	0.790891	1.2644	0.338449	product=protein kinase (incomplete catalytic triad)
TGGT1_271350 |	2	0.0705785	1.15133	0.791003	1.26422	0.338246	product=bifunctional protein FolC subfamily protein
TGGT1_216060 |	1	0.320842	0.493708	0.793525	1.2602	0.333653	product=hypothetical protein
TGGT1_239480 |	2	0.0454013	1.34293	0.793923	1.25957	0.332928	product=RNB family domain-containing protein
TGGT1_219200 |	1	0.484928	0.314323	0.794408	1.2588	0.332049	product=DEAD/DEAH box RNA helicase family protein
TGGT1_306380 |	1	0.0120478	1.91909	0.794543	1.25859	0.331804	product=U1 zinc finger protein
TGGT1_320180 |	1	0.719879	0.142741	0.796494	1.2555	0.328265	product=SAG-related sequence SRS16C (BSR4)
TGGT1_231210 |	2	0.10828	0.965451	0.798435	1.25245	0.324753	product=sarcalumenin/eps15 family protein
TGGT1_273130 |	3	0.00374204	2.42689	0.798568	1.25224	0.324512	product=SAG-related sequence SRS30A
TGGT1_263150 |	2	0.148481	0.828328	0.800328	1.24949	0.321336	product=tetratricopeptide repeat-containing protein
TGGT1_293060 |	2	0.0528553	1.27691	0.803257	1.24493	0.316066	product=SPRY domain-containing protein
TGGT1_244870B |	1	0.467622	0.330105	0.804156	1.24354	0.314453	product=putative quinone oxidoreductase
TGGT1_300120 |	3	0.118226	0.927287	0.804936	1.24234	0.313055	product=aminotransferase, class V superfamily protein
TGGT1_211250 |	3	0.0726632	1.13869	0.805346	1.2417	0.31232	product=hypothetical protein
TGGT1_313100 |	2	0.314913	0.50181	0.805394	1.24163	0.312234	product=signal recognition particle SRP54 protein
TGGT1_253820 |	5	0.00683377	2.16534	0.805669	1.24121	0.311742	product=hypothetical protein
TGGT1_312860 |	1	0.132519	0.87772	0.805758	1.24107	0.311581	product=hypothetical protein
TGGT1_320020 |	5	0.0104991	1.97885	0.806534	1.23987	0.310192	product=transporter, major facilitator family protein
TGGT1_222400 |	4	0.027803	1.55591	0.807167	1.2389	0.309061	product=hypothetical protein
TGGT1_247700 |	1	0.601237	0.220954	0.807684	1.23811	0.308137	product=AP2 domain transcription factor AP2XII-4
TGGT1_247440 |	2	0.195125	0.709688	0.807976	1.23766	0.307616	product=hypothetical protein
TGGT1_261240 |	6	0.110305	0.957403	0.808314	1.23714	0.307013	product=histone H3
TGGT1_235700 |	1	0.432695	0.363818	0.809325	1.2356	0.305209	product=sedoheptulose-1,7-bisphosphatase
TGGT1_269920 |	2	0.0358437	1.44559	0.80935	1.23556	0.305164	product=phosphatidylserine decarboxylase
TGGT1_213910 |	4	0.0770345	1.11331	0.809403	1.23548	0.30507	product=hypothetical protein
TGGT1_203970 |	1	0.643576	0.1914	0.810186	1.23428	0.303675	product=dolichyl-diphosphooligosaccharide--proteinglycosyltransferase
TGGT1_272550 |	2	0.0733359	1.13468	0.810309	1.2341	0.303456	product=hypothetical protein
TGGT1_233120 |	1	0.548728	0.260643	0.810317	1.23408	0.303442	product=AP2 domain transcription factor AP2VIII-2
TGGT1_260240 |	1	0.319715	0.495237	0.810353	1.23403	0.303378	product=ccr4-associated factor family protein
TGGT1_233140 |	6	0.00106992	2.97065	0.810425	1.23392	0.30325	product=putative deoxyuridine 5'-triphosphate nucleotidohydrolase
TGGT1_277850 |	2	0.209506	0.678803	0.810905	1.23319	0.302395	product=trypsin domain-containing protein
TGGT1_231440 |	5	0.130232	0.885281	0.810951	1.23312	0.302314	product=LsmAD domain-containing protein
TGGT1_267070 |	1	0.371297	0.430278	0.811659	1.23204	0.301054	product=aquaporin 2
TGGT1_261580 |	5	0.00411807	2.38531	0.812645	1.23055	0.299303	product=histone H2AX
TGGT1_211040 |	4	0.0407665	1.3897	0.812745	1.2304	0.299125	product=Sec61beta family protein
TGGT1_313290 |	1	0.383995	0.415674	0.815655	1.22601	0.293969	product=MORN repeat-containing protein
TGGT1_205570 |	2	0.38451	0.415092	0.816248	1.22512	0.29292	product=hypothetical protein
TGGT1_285680 |	1	0.146385	0.834504	0.817271	1.22358	0.291114	product=putative dihydrolipoamide acyltransferase
TGGT1_237015 |	2	0.102013	0.991344	0.817753	1.22286	0.290262	product=hypothetical protein
TGGT1_229140 |	9	0.00223569	2.65059	0.817788	1.22281	0.290202	product=MaoC family domain-containing protein
TGGT1_247300 |	2	0.0696207	1.15726	0.819496	1.22026	0.287192	product=hypothetical protein
TGGT1_254510 |	1	0.364969	0.437744	0.819641	1.22005	0.286936	product=ankyrin repeat-containing protein
TGGT1_286590 |	4	0.423641	0.373002	0.820158	1.21928	0.286026	product=microtubule associated protein SPM2
TGGT1_267430 |	1	0.615047	0.211092	0.820613	1.2186	0.285225	product=DnaJ domain-containing protein
TGGT1_243390 |	2	0.232984	0.632674	0.825313	1.21166	0.276987	product=hypothetical protein
TGGT1_309810 |	10	0.130763	0.883517	0.825318	1.21165	0.276978	product=ribosomal protein RPP2
TGGT1_215420 |	2	0.0500986	1.30017	0.826828	1.20944	0.274341	product=SNARE protein
TGGT1_278540 |	2	0.421418	0.375286	0.827687	1.20819	0.272842	product=hypothetical protein
TGGT1_295650 |	1	0.111844	0.951388	0.827979	1.20776	0.272333	product=hypothetical protein
TGGT1_216810 |	3	0.128292	0.8918	0.828566	1.2069	0.271312	product=5'-nucleotidase, C-terminal domain-containing protein
TGGT1_200310 |	1	0.249242	0.603379	0.828769	1.20661	0.270957	product=hypothetical protein
TGGT1_252630 |	1	0.241527	0.617034	0.829487	1.20556	0.269709	product=hypothetical protein
TGGT1_288340 |	1	0.462207	0.335164	0.831742	1.2023	0.265791	product=UBX domain-containing protein
TGGT1_220400 |	14	0.0250607	1.60101	0.831801	1.20221	0.265689	product=actin depolymerizing factor ADF
TGGT1_292120 |	1	0.505574	0.296215	0.831826	1.20217	0.265647	product=membrane occupation and recognition nexus protein MORN2
TGGT1_289940 |	1	0.576231	0.239403	0.833977	1.19907	0.26192	product=uroporphyrinogen decarboxylase
TGGT1_273560 |	2	0.027388	1.56244	0.834018	1.19901	0.261849	product=putative kinesin heavy chain
TGGT1_310310 |	2	0.156448	0.805629	0.834238	1.1987	0.26147	product=WD domain, G-beta repeat-containing protein
TGGT1_273870 |	1	0.371516	0.430022	0.836162	1.19594	0.258146	product=SWI2/SNF2 ISWI-like (AT hook)
TGGT1_269885B |	4	0.0441607	1.35496	0.836367	1.19565	0.257792	product=rhoptry metalloprotease toxolysin TLN1
TGGT1_237290 |	1	0.476073	0.322327	0.836385	1.19562	0.257761	product=hypothetical protein
TGGT1_221320 |	22	0.0408889	1.38839	0.836742	1.19511	0.257145	product=acetyl-CoA carboxylase ACC1
TGGT1_311030 |	3	0.120234	0.919974	0.836919	1.19486	0.25684	product=hypothetical protein
TGGT1_305040 |	3	0.201223	0.696322	0.837531	1.19399	0.255785	product=HEAT repeat-containing protein
TGGT1_299070 |	8	0.0873624	1.05868	0.837862	1.19351	0.255215	product=pyruvate kinase PyKII
TGGT1_261450 |	5	0.057897	1.23734	0.838037	1.19327	0.254915	product=hypothetical protein
TGGT1_251930 |	3	0.0285568	1.54429	0.838324	1.19286	0.25442	product=enoyl-acyl carrier reductase ENR
TGGT1_247470 |	11	0.0138474	1.85863	0.83844	1.19269	0.25422	product=putative nucleolar protein
TGGT1_270930 |	3	0.156784	0.804697	0.8385	1.19261	0.254118	product=hypothetical protein
TGGT1_290900 |	1	0.244444	0.611821	0.83889	1.19205	0.253447	product=hydrolase, NUDIX family protein
TGGT1_270320 |	10	0.00954789	2.02009	0.839107	1.19174	0.253073	product=protein phosphatase 2C domain-containing protein
TGGT1_311010 |	1	0.176248	0.753875	0.83954	1.19113	0.252329	product=hypothetical protein
TGGT1_255340 |	1	0.360888	0.442627	0.839898	1.19062	0.251714	product=tetratricopeptide repeat-containing protein
TGGT1_239310 |	3	0.0731703	1.13566	0.841355	1.18856	0.249213	product=ribulose 5-phosphate isomerase
TGGT1_238100 |	1	0.227954	0.642152	0.841375	1.18853	0.249178	product=transmembrane protein
TGGT1_265020 |	1	0.766793	0.115322	0.841491	1.18837	0.24898	product=putative arabinogalactan protein
TGGT1_268370 |	2	0.23148	0.635486	0.842526	1.18691	0.247206	product=non-specific serine/threonine protein kinase
TGGT1_216900 |	3	0.724717	0.139831	0.843223	1.18593	0.246014	product=cytokine induced apoptosis inhibitor 1 family protein
TGGT1_288245 |	2	0.08576	1.06672	0.843876	1.18501	0.244897	product=hypothetical protein
TGGT1_269180 |	6	0.019041	1.72031	0.844086	1.18471	0.244538	product=MIF4G domain-containing protein
TGGT1_239820 |	25	0.0350654	1.45512	0.844127	1.18466	0.244468	product=D-3-phosphoglycerate dehydrogenase
TGGT1_246930 |	1	0.0196874	1.70581	0.844467	1.18418	0.243886	product=calmodulin CAM1
TGGT1_205710 |	3	0.0340481	1.46791	0.844915	1.18355	0.243121	product=lysine-tRNA ligase
TGGT1_214600 |	1	0.516536	0.286899	0.84498	1.18346	0.243011	product=hypothetical protein
TGGT1_254940 |	3	0.100705	0.99695	0.84521	1.18314	0.242619	product=MIF4G domain-containing protein
TGGT1_257530 |	3	0.223611	0.650506	0.845227	1.18311	0.242589	product=transporter, major facilitator family protein
TGGT1_286580 |	14	0.000211904	3.67386	0.846949	1.18071	0.239653	product=hypothetical protein
TGGT1_244550 |	2	0.16566	0.780783	0.847165	1.18041	0.239285	product=hypothetical protein
TGGT1_272010 |	2	0.101033	0.995537	0.847215	1.18034	0.239199	product=Gar1 protein RNA binding region protein
TGGT1_295110 |	14	0.00736504	2.13282	0.84734	1.18016	0.238988	product=rhoptry protein ROP7
TGGT1_231140 |	1	0.685724	0.163851	0.847378	1.18011	0.238922	product=ribosomal protein RPS25
TGGT1_286750 |	4	0.112545	0.948675	0.847887	1.1794	0.238056	product=MA3 domain-containing protein
TGGT1_205180 |	1	0.529626	0.276031	0.848899	1.178	0.236335	product=RNA recognition motif-containing protein
TGGT1_219280 |	2	0.13994	0.854059	0.849111	1.1777	0.235975	product=actin like protein ALP1
TGGT1_216750 |	1	0.288766	0.539454	0.849302	1.17744	0.235651	product=Paf1/RNA polymerase II complex component LEO1
TGGT1_265250 |	4	0.506898	0.295079	0.849627	1.17699	0.235099	product=RNA recognition motif-containing protein
TGGT1_316540 |	4	0.0174502	1.7582	0.849727	1.17685	0.234928	product=IMC sub-compartment protein ISP3
TGGT1_209150 |	8	0.131608	0.880718	0.849852	1.17668	0.234716	product=non-proton pumping type-II NADH dehydrogenase I
TGGT1_314900 |	2	0.400699	0.397181	0.850029	1.17643	0.234416	product=LisH protein
TGGT1_254720 |	2	0.045834	1.33881	0.850067	1.17638	0.234351	product=dense granule protein GRA8
TGGT1_264060 |	1	0.035236	1.45301	0.850246	1.17613	0.234048	product=PCI domain-containing protein
TGGT1_200360 |	4	0.00298403	2.5252	0.851052	1.17502	0.232681	product=hypothetical protein
TGGT1_247450 |	2	0.358674	0.4453	0.851131	1.17491	0.232547	product=hypothetical protein
TGGT1_214140 |	1	0.538291	0.268983	0.851997	1.17371	0.23108	product=hypothetical protein
TGGT1_306030 |	7	0.0136129	1.86605	0.852419	1.17313	0.230366	product=glutathione s-transferase, n-terminal domain containing protein
TGGT1_267480 |	2	0.293727	0.532056	0.853048	1.17227	0.229301	product=putative tRNA (guanine(26)-N(2))-dimethyltransferase
TGGT1_298020 |	1	0.353606	0.45148	0.853452	1.17171	0.228617	product=DEAD-family helicase
TGGT1_230850 |	6	0.117432	0.930214	0.85458	1.17017	0.226712	product=hypothetical protein
TGGT1_244370 |	3	0.227183	0.643624	0.854602	1.17014	0.226675	product=putative TDC1
TGGT1_221620 |	27	0.000545596	3.26313	0.854685	1.17002	0.226535	product=putative beta-tubulin
TGGT1_230350 |	8	0.00336364	2.47319	0.854742	1.16994	0.226439	product=hypothetical protein
TGGT1_263060 |	9	0.11333	0.945656	0.855051	1.16952	0.225918	product=Proteasome/cyclosome repeat-containing protein
TGGT1_305030 |	1	0.146884	0.833027	0.855065	1.1695	0.225895	product=kinase, pfkB family protein
TGGT1_282055 |	3	0.476257	0.322159	0.855828	1.16846	0.224607	product=protein phosphatase PP2C-hn
TGGT1_315690 |	1	0.562678	0.24974	0.856005	1.16822	0.22431	product=DnaJ domain-containing protein
TGGT1_210980 |	5	0.126525	0.897824	0.856307	1.16781	0.2238	product=putative alternative splicing type 3 and
TGGT1_231190 |	1	0.263651	0.578971	0.856783	1.16716	0.222998	product=arsenite-activated ATPase family protein
TGGT1_265310 |	2	0.0776556	1.10983	0.857207	1.16658	0.222285	product=putative heat shock protein 40
TGGT1_222430 |	1	0.598801	0.222717	0.858026	1.16547	0.220907	product=HECT-domain (ubiquitin-transferase) domain-containing protein
TGGT1_243600 |	2	0.0819036	1.0867	0.85823	1.16519	0.220564	product=acetyltransferase, GNAT family protein
TGGT1_268790 |	1	0.383995	0.415674	0.858807	1.16441	0.219594	product=hypothetical protein
TGGT1_297940 |	1	0.115576	0.937131	0.858845	1.16435	0.219531	product=single-strand binding protein
TGGT1_290730 |	1	0.515002	0.288191	0.8591	1.16401	0.219102	product=CS domain-containing protein
TGGT1_228660 |	3	0.480951	0.317899	0.859225	1.16384	0.218892	product=Sec7 domain-containing protein
TGGT1_290300 |	1	0.00125077	2.90282	0.859258	1.1638	0.218837	product=hypothetical protein
TGGT1_232660 |	1	0.175069	0.756791	0.859617	1.16331	0.218233	product=Hsp70 interacting protein HIP
TGGT1_201390 |	4	0.000772218	3.11226	0.860077	1.16269	0.217463	product=hypothetical protein
TGGT1_249630 |	2	0.443972	0.352644	0.860417	1.16223	0.216893	product=glutathione S-transferase, N-terminal domain-containing protein
TGGT1_306970 |	7	0.114808	0.940026	0.86101	1.16143	0.215898	product=thymidylate kinase
TGGT1_315780 |	1	0.270568	0.567724	0.861117	1.16128	0.215719	product=putative myosin regulatory light chain
TGGT1_234520 |	4	0.110381	0.957106	0.86112	1.16128	0.215714	product=U2 snRNP auxilliary factor, large subunit, splicing factor subfamily protein
TGGT1_235402 |	2	0.0489667	1.3101	0.861623	1.1606	0.214872	product=CorA family Mg2+ transporter protein
TGGT1_290670 |	23	0.0114578	1.9409	0.862971	1.15879	0.212616	product=leucyl aminopeptidase LAP
TGGT1_205380 |	5	0.0524189	1.28051	0.86325	1.15841	0.212149	product=fructose-bisphospatase I
TGGT1_263130 |	2	0.0350541	1.45526	0.863548	1.15801	0.211651	product=putative citrate synthase
TGGT1_236570 |	8	0.0551276	1.25863	0.864025	1.15737	0.210856	product=lysine decarboxylase family protein
TGGT1_259660 |	5	0.0211845	1.67398	0.864798	1.15634	0.209565	product=orotate phosphoribosyltransferase
TGGT1_240090 |	1	0.251909	0.598757	0.865289	1.15568	0.208746	product=putative rhoptry kinase family protein ROP34
TGGT1_251850 |	1	0.345682	0.461324	0.865564	1.15532	0.208287	product=serine/threonine protein phosphatase
TGGT1_267550 |	3	0.239828	0.6201	0.865646	1.15521	0.208152	product=leucine-rich repeat protein LRR1
TGGT1_309140 |	1	0.406954	0.390454	0.866545	1.15401	0.206654	product=transducin beta-like protein TBL1
TGGT1_321650 |	4	0.03816	1.41839	0.866568	1.15398	0.206615	product=hypothetical protein
TGGT1_242380 |	1	0.604313	0.218738	0.86657	1.15398	0.206613	product=fatty acid elongase
TGGT1_230520 |	4	0.0736642	1.13274	0.866658	1.15386	0.206465	product=putative cyclophilin 1
TGGT1_203980 |	2	0.353543	0.451558	0.866744	1.15374	0.206322	product=hypothetical protein
TGGT1_257480 |	2	0.164055	0.78501	0.867481	1.15276	0.205096	product=NADP-dependent succinate-semialdehyde dehydrogenase
TGGT1_262050 |	12	0.0103948	1.98318	0.867637	1.15256	0.204836	product=rhoptry kinase family protein ROP39
TGGT1_304955 |	3	0.342725	0.465054	0.868684	1.15117	0.203096	product=serine/threonine specific protein phosphatase
TGGT1_236070 |	5	0.175232	0.756386	0.868716	1.15112	0.203043	product=pyrroline-5-carboxylate reductase
TGGT1_270830 |	5	0.333657	0.4767	0.868927	1.15084	0.202693	product=small nuclear ribonucleoprotein
TGGT1_305980 |	5	0.0213754	1.67009	0.868986	1.15077	0.202596	product=pyruvate dehydrogenase complex subunit PDH-E3I
TGGT1_271910 |	1	0.514321	0.288766	0.869261	1.1504	0.202139	product=DnaJ domain-containing protein
TGGT1_223920 |	30	0.0041515	2.38179	0.869886	1.14958	0.201102	product=rhoptry neck protein RON3
TGGT1_239400 |	2	0.127067	0.895966	0.87004	1.14937	0.200847	product=hypothetical protein
TGGT1_260180 |	3	0.34271	0.465073	0.870134	1.14925	0.20069	product=hypothetical protein
TGGT1_242570 |	2	0.46353	0.333922	0.870209	1.14915	0.200566	product=hypothetical protein
TGGT1_226960 |	44	0.0156344	1.80592	0.870511	1.14875	0.200066	product=phosphofructokinase PFKII
TGGT1_250330 |	2	0.229533	0.639156	0.871849	1.14699	0.197849	product=hypothetical protein
TGGT1_308860 |	12	0.0143122	1.84429	0.872107	1.14665	0.197424	product=hypothetical protein
TGGT1_211260 |	6	0.0104827	1.97953	0.873312	1.14507	0.195431	product=rhoptry kinase family protein ROP26 (incomplete catalytic triad)
TGGT1_286630 |	4	0.00424327	2.3723	0.873769	1.14447	0.194677	product=redoxin domain-containing protein
TGGT1_269885A |	10	0.0139077	1.85675	0.874736	1.1432	0.19308	product=rhoptry metalloprotease toxolysin TLN1
TGGT1_243580 |	2	0.281844	0.549992	0.874808	1.14311	0.192962	product=putative Hit family protein involved in cell-cycle regulation
TGGT1_214870 |	1	0.2903	0.537153	0.875096	1.14273	0.192488	product=ribosomal protein L9, N-terminal domain-containing protein
TGGT1_295125 |	12	0.00817176	2.08768	0.875628	1.14204	0.19161	product=rhoptry protein ROP4
TGGT1_249850 |	4	0.00641949	2.1925	0.875723	1.14191	0.191453	product=GAP40 protein
TGGT1_270250 |	27	0.000145121	3.83827	0.875758	1.14187	0.191396	product=dense granule protein GRA1
TGGT1_222840 |	5	0.085573	1.06766	0.876105	1.14142	0.190825	product=Ser/Thr phosphatase family protein
TGGT1_310780 |	10	0.021001	1.67776	0.876408	1.14102	0.190325	product=dense granule protein GRA4
TGGT1_239010 |	3	0.152722	0.816099	0.876503	1.1409	0.19017	product=hypothetical protein
TGGT1_287180 |	4	0.102402	0.989694	0.876782	1.14053	0.18971	product=hypothetical protein
TGGT1_205130 |	1	0.698901	0.155584	0.876855	1.14044	0.189589	product=hypothetical protein
TGGT1_271810 |	4	0.0296962	1.5273	0.877162	1.14004	0.189084	product=putative lanp
TGGT1_220260 |	2	0.0795596	1.09931	0.877875	1.13911	0.187913	product=hypothetical protein
TGGT1_226550 |	1	0.538122	0.269119	0.877974	1.13899	0.187751	product=TBC domain containing protein
TGGT1_289580 |	8	0.00384843	2.41472	0.878738	1.138	0.186495	product=strictosidine synthase subfamily protein
TGGT1_310080 |	13	0.155629	0.80791	0.879387	1.13716	0.185429	product=AMP-binding enzyme domain-containing protein
TGGT1_261250 |	11	0.0662531	1.17879	0.879588	1.1369	0.1851	product=histone H2A1
TGGT1_290700 |	3	0.35429	0.450641	0.880245	1.13605	0.184023	product=hypothetical protein
TGGT1_310150 |	9	0.055556	1.25527	0.880713	1.13544	0.183257	product=AMP-binding enzyme domain-containing protein
TGGT1_249670 |	2	0.00344907	2.4623	0.880798	1.13533	0.183118	product=cathepsin B
TGGT1_260310 |	1	0.759372	0.119546	0.881315	1.13467	0.182271	product=ATP-binding cassette transporter ABC.B1
TGGT1_233500 |	11	0.00775019	2.11069	0.881398	1.13456	0.182135	product=triose-phosphate isomerase TPI-II
TGGT1_255980 |	2	0.346793	0.45993	0.881573	1.13434	0.181848	product=hypothetical protein
TGGT1_233000 |	2	0.658407	0.181506	0.881988	1.1338	0.18117	product=KOW motif domain-containing protein
TGGT1_261460 |	5	0.145493	0.837156	0.882238	1.13348	0.18076	product=transcriptional elongation factor FACT80
TGGT1_217740 |	5	0.00718737	2.14343	0.882377	1.1333	0.180533	product=3-ketoacyl-(acyl-carrier-protein) reductase
TGGT1_205650 |	1	0.686745	0.163205	0.882528	1.13311	0.180287	product=AP2 domain transcription factor AP2VIIa-3
TGGT1_211030 |	9	0.0302771	1.51889	0.882585	1.13303	0.180192	product=hypothetical protein
TGGT1_249780 |	8	0.0311128	1.50706	0.882788	1.13277	0.179861	product=hypothetical protein
TGGT1_268760 |	3	0.0257461	1.58929	0.883313	1.1321	0.179003	product=hypothetical protein
TGGT1_263470 |	3	0.145129	0.838247	0.883498	1.13186	0.178701	product=ubiquitin carboxyl-terminal hydrolase UCHL3
TGGT1_304680 |	1	0.296464	0.528028	0.884378	1.13074	0.177264	product=ubiquitin family protein
TGGT1_246510 |	1	0.371087	0.430524	0.884639	1.1304	0.176839	product=protein phosphatase 2a regulatory b subunit (b56 family) protein
TGGT1_257490 |	2	0.138473	0.858635	0.885031	1.1299	0.1762	product=prefoldin subunit superfamily protein
TGGT1_204340 |	5	0.305739	0.514649	0.8857	1.12905	0.175111	product=hypothetical protein
TGGT1_310070 |	5	0.000269568	3.56933	0.885717	1.12903	0.175082	product=putative methyltransferase
TGGT1_311430 |	3	0.170565	0.768109	0.886406	1.12815	0.173961	product=fibrillarin
TGGT1_254300 |	1	0.657648	0.182006	0.886441	1.12811	0.173903	product=hypothetical protein
TGGT1_220900 |	1	0.16325	0.787146	0.886566	1.12795	0.173699	product=hypothetical protein
TGGT1_218920 |	1	0.195907	0.70795	0.88664	1.12785	0.17358	product=putative proteasome subunit beta type
TGGT1_223620 |	1	0.123389	0.908723	0.887038	1.12735	0.172932	product=putative SNARE protein
TGGT1_260520 |	5	0.160567	0.794344	0.887216	1.12712	0.172642	product=hypothetical protein
TGGT1_262380 |	9	0.157774	0.801964	0.88791	1.12624	0.171515	product=putative elongation factor Tu
TGGT1_271935 |	1	0.612561	0.21285	0.888079	1.12603	0.171239	product=hypothetical protein
TGGT1_207720 |	1	0.473115	0.325033	0.888266	1.12579	0.170937	product=hypothetical protein
TGGT1_208790 |	3	0.0183184	1.73711	0.88879	1.12513	0.170086	product=putative MC family transporter
TGGT1_233540 |	1	0.351485	0.454094	0.88928	1.1245	0.16929	product=transporter, major facilitator family protein
TGGT1_266960 |	31	0.000165446	3.78134	0.889926	1.12369	0.168242	product=beta-tubulin
TGGT1_294350 |	10	0.148812	0.827363	0.8902	1.12334	0.167799	product=DEAD/DEAH box helicase domain-containing protein
TGGT1_265520 |	4	0.363398	0.439618	0.891074	1.12224	0.166382	product=hypothetical protein
TGGT1_235540 |	1	0.127168	0.895623	0.891339	1.12191	0.165954	product=putative eukaryotic initiation factor-2 beta
TGGT1_271888 |	7	0.056381	1.24887	0.891347	1.1219	0.165941	product=putative 3-ketoacyl-CoA reductase
TGGT1_259260 |	13	0.00756476	2.1212	0.891511	1.12169	0.165675	product=membrane protein FtsH1
TGGT1_241880 |	1	0.510842	0.291713	0.891782	1.12135	0.165236	product=3'5'-cyclic nucleotide phosphodiesterase domain-containing protein
TGGT1_361650 |	3	0.148279	0.828921	0.892023	1.12105	0.164847	product=proteasome/cyclosome repeat protein
TGGT1_309560 |	4	0.0201753	1.69518	0.892023	1.12105	0.164847	product=nmda receptor glutamate-binding chain
TGGT1_278780 |	2	0.715306	0.145508	0.892547	1.12039	0.163999	product=hypothetical protein
TGGT1_258230 |	3	0.150778	0.821662	0.892631	1.12028	0.163864	product=rhoptry kinase family protein ROP20
TGGT1_246982 |	2	0.551533	0.258428	0.892767	1.12011	0.163644	product=hypothetical protein
TGGT1_249650 |	5	0.233774	0.631204	0.892863	1.11999	0.163489	product=putative apolipoprotein A-I binding protein
TGGT1_218220 |	1	0.108568	0.964297	0.893694	1.11895	0.162146	product=putative cell-cycle-associated protein kinase CDK
TGGT1_202950 |	3	0.242173	0.615875	0.893853	1.11875	0.161891	product=hypothetical protein
TGGT1_223600 |	3	0.588053	0.230584	0.894028	1.11853	0.161608	product=hypothetical protein
TGGT1_225320 |	3	0.356104	0.448423	0.89415	1.11838	0.161411	product=hypothetical protein
TGGT1_310430A |	3	0.343621	0.463921	0.894388	1.11808	0.161027	product=Hsp90 domain-containing protein
TGGT1_289530 |	1	0.766076	0.115728	0.894916	1.11742	0.160175	product=ribosomal protein RPL19
TGGT1_214840 |	4	0.350858	0.454869	0.894975	1.11735	0.16008	product=AP2 domain transcription factor AP2X-7
TGGT1_306220 |	2	0.5603	0.25158	0.895668	1.11648	0.158963	product=hypothetical protein
TGGT1_247580 |	1	0.67555	0.170343	0.895726	1.11641	0.15887	product=glutaredoxin domain-containing protein
TGGT1_306060 |	36	0.00687179	2.16293	0.89585	1.11626	0.158671	product=rhoptry neck protein RON8
TGGT1_270640 |	1	0.236874	0.625483	0.896315	1.11568	0.157922	product=RNA recognition motif-containing protein
TGGT1_310630 |	1	0.543203	0.265038	0.897094	1.11471	0.156669	product=hypothetical protein
TGGT1_231850 |	17	0.179549	0.745817	0.897492	1.11422	0.15603	product=serine-threonine phosophatase 2C (PP2C)
TGGT1_275802 |	9	0.0557917	1.25343	0.897778	1.11386	0.155569	product=SRP72 RNA-binding domain-containing protein
TGGT1_257960 |	2	0.109702	0.959785	0.897956	1.11364	0.155284	product=GDP-D-mannose pyrophosphorylase
TGGT1_310000 |	2	0.562582	0.249814	0.900548	1.11044	0.151125	product=putative membrane protein
TGGT1_218780 |	11	0.140827	0.851313	0.90057	1.11041	0.15109	product=putative phosphoserine aminotransferase
TGGT1_272660 |	2	0.0330031	1.48145	0.900653	1.1103	0.150956	product=hypothetical protein
TGGT1_255660 |	4	0.231069	0.636258	0.900881	1.11002	0.150591	product=EF hand domain-containing protein
TGGT1_271440 |	5	0.168325	0.773853	0.900953	1.10994	0.150477	product=NPL4 family protein
TGGT1_230430 |	1	0.0238941	1.62171	0.901181	1.10966	0.150111	product=putative vesicle-associated membrane protein
TGGT1_310860 |	2	0.101006	0.995652	0.901409	1.10937	0.149746	product=U5 snRNP-specific protein
TGGT1_301420 |	4	0.144108	0.841313	0.901735	1.10897	0.149225	product=hypothetical protein
TGGT1_295070 |	1	0.758027	0.120315	0.901781	1.10892	0.149151	product=helicase associated domain (ha2) protein
TGGT1_258240 |	1	0.265012	0.576735	0.901783	1.10891	0.149148	product=chromodomain helicase DNA binding protein CHD1/SWI2/SNF2
TGGT1_286230 |	2	0.523339	0.281217	0.902314	1.10826	0.148299	product=hypothetical protein
TGGT1_222410 |	2	0.486755	0.312689	0.90234	1.10823	0.148256	product=hypothetical protein
TGGT1_246920 |	3	0.317101	0.498802	0.902589	1.10792	0.147859	product=glutathione reductase
TGGT1_214250 |	1	0.0249637	1.60269	0.902602	1.10791	0.147839	product=hypothetical protein
TGGT1_263520 |	4	0.128504	0.891084	0.902816	1.10765	0.147497	product=microtubule associated protein SPM1
TGGT1_279420 |	6	0.0199284	1.70053	0.902902	1.10754	0.147359	product=hypothetical protein
TGGT1_222050 |	1	0.115082	0.938991	0.902907	1.10753	0.147351	product=hypothetical protein
TGGT1_315490 |	5	0.0450319	1.34648	0.903259	1.1071	0.146789	product=rhoptry protein ROP10
TGGT1_249990 |	5	0.199777	0.699454	0.903297	1.10706	0.146727	product=hypothetical protein
TGGT1_310960 |	2	0.170761	0.76761	0.903316	1.10703	0.146697	product=putative vacuolar atp synthase subunit f
TGGT1_209108 |	2	0.416508	0.380377	0.903383	1.10695	0.146591	product=hypothetical protein
TGGT1_304670 |	1	0.457464	0.339643	0.903617	1.10666	0.146217	product=leucine rich repeat-containing protein
TGGT1_247195 |	2	0.433481	0.36303	0.905263	1.10465	0.143591	product=microneme protein MIC15
TGGT1_237820 |	2	0.150573	0.822254	0.905906	1.10387	0.142568	product=IMC sub-compartment protein ISP2
TGGT1_224900 |	9	0.0142124	1.84733	0.905929	1.10384	0.142531	product=putative adenylate kinase
TGGT1_226380 |	8	0.0198002	1.70333	0.906047	1.10369	0.142341	product=hypothetical protein
TGGT1_232720 |	1	0.310791	0.507532	0.906353	1.10332	0.141856	product=putative Lsm12
TGGT1_312100 |	7	0.204244	0.689851	0.906767	1.10282	0.141196	product=plasma membrane-type Ca(2+)-ATPase A1 PMCAA1
TGGT1_221522 |	5	0.276478	0.558339	0.907171	1.10233	0.140553	product=adaptor complexes medium subunit family protein
TGGT1_276890 |	2	0.276698	0.557994	0.907241	1.10224	0.140443	product=hypothetical protein
TGGT1_258770 |	3	0.255934	0.591873	0.907793	1.10157	0.139566	product=putative polypeptide n-acetylgalactosaminyltransferase 12
TGGT1_228490 |	6	0.366672	0.435723	0.907879	1.10147	0.139427	product=hypothetical protein
TGGT1_254690 |	4	0.304622	0.516239	0.908069	1.10124	0.139126	product=phospholipase/carboxylesterase
TGGT1_318160 |	8	0.0193701	1.71287	0.908595	1.1006	0.138291	product=MSP (Major sperm protein) domain-containing protein
TGGT1_300200 |	8	0.0683769	1.16509	0.9086	1.10059	0.138282	product=histone H2AZ
TGGT1_213520 |	1	0.365129	0.437554	0.908773	1.10038	0.138008	product=peptidase M20D, amidohydrolase
TGGT1_235620 |	2	0.572641	0.242117	0.909092	1.1	0.137502	product=deoxyhypusine synthase
TGGT1_291800 |	1	0.715161	0.145596	0.909288	1.09976	0.137191	product=ADP-ribosylation factor family protein
TGGT1_285850 |	1	0.601631	0.220669	0.909296	1.09975	0.137179	product=peptidyl-prolyl cis-trans isomerase, FKBP-type domain-containing protein
TGGT1_212300 |	4	0.239807	0.620138	0.909932	1.09898	0.13617	product=hypothetical protein
TGGT1_277760 |	2	0.576363	0.239304	0.910051	1.09884	0.135981	product=putative adenylosuccinate lyase
TGGT1_226430 |	3	0.0964692	1.01561	0.910091	1.09879	0.135917	product=reticulon protein
TGGT1_249180 |	7	0.21882	0.659912	0.910192	1.09867	0.135757	product=bifunctional dihydrofolate reductase-thymidylate synthase
TGGT1_219080 |	3	0.593157	0.22683	0.910852	1.09787	0.134712	product=putative edge expressed protein
TGGT1_309370 |	1	0.60482	0.218374	0.910968	1.09773	0.134528	product=adaptin n terminal region domain-containing protein
TGGT1_288400 |	2	0.631205	0.199829	0.911034	1.09765	0.134423	product=LETM1 family protein
TGGT1_309570 |	2	0.734436	0.134046	0.911301	1.09733	0.134001	product=DEAD/DEAH box helicase domain-containing protein
TGGT1_237180 |	3	0.179329	0.746349	0.911312	1.09732	0.133982	product=hypothetical protein
TGGT1_252360 |	6	0.0722398	1.14122	0.911335	1.09729	0.133946	product=rhoptry kinase family protein ROP24 (incomplete catalytic triad)
TGGT1_249030 |	1	0.40775	0.389606	0.911695	1.09686	0.133377	product=endonuclease/exonuclease/phosphatase family protein
TGGT1_207370 |	1	0.492905	0.307237	0.912052	1.09643	0.132812	product=hypothetical protein
TGGT1_266750 |	1	0.479262	0.319427	0.912444	1.09596	0.132193	product=putative transporter/permease protein
TGGT1_214210 |	4	0.134681	0.870694	0.913194	1.09506	0.131007	product=rRNA pseudouridine synthase
TGGT1_218260 |	3	0.222281	0.653098	0.913197	1.09505	0.131003	product=histone H3.3
TGGT1_214220 |	2	0.342649	0.465151	0.913323	1.0949	0.130804	product=hypothetical protein
TGGT1_309740 |	1	0.0167692	1.77549	0.913774	1.09436	0.130091	product=LSM domain-containing protein
TGGT1_315270 |	5	0.294069	0.531551	0.91427	1.09377	0.129308	product=hypothetical protein
TGGT1_318310 |	7	0.128071	0.892548	0.914483	1.09351	0.128972	product=transketolase
TGGT1_314070 |	5	0.672297	0.172439	0.91594	1.09177	0.126675	product=hypothetical protein
TGGT1_295340 |	2	0.702632	0.153272	0.917282	1.09018	0.124563	product=UV excision repair protein Rad23 protein
TGGT1_246940 |	2	0.449091	0.347665	0.917419	1.09001	0.124347	product=hypothetical protein
TGGT1_269460 |	1	0.731132	0.136004	0.917844	1.08951	0.12368	product=Ser/Thr phosphatase family protein
TGGT1_279380 |	5	0.178043	0.749475	0.918105	1.0892	0.123269	product=hypothetical protein
TGGT1_269650 |	7	0.18171	0.740621	0.918251	1.08903	0.123039	product=FFD and TFG box motifs protein
TGGT1_214880 |	1	0.670184	0.173806	0.918347	1.08891	0.122889	product=hypothetical protein
TGGT1_258950 |	6	0.0972079	1.0123	0.91863	1.08858	0.122444	product=lectin family protein
TGGT1_212880 |	1	0.313824	0.503314	0.918942	1.08821	0.121954	product=surface antigen repeat-containing protein
TGGT1_290890 |	3	0.275104	0.560503	0.919171	1.08794	0.121595	product=putative carbonyl reductase 1
TGGT1_408800 |	1	0.0377488	1.4231	0.919769	1.08723	0.120657	product=NTPase
TGGT1_304770 |	6	0.0884252	1.05342	0.92022	1.0867	0.119949	product=ubiquitin-conjugating enzyme subfamily protein
TGGT1_297180 |	1	0.65989	0.180528	0.920436	1.08644	0.119611	product=hypothetical protein
TGGT1_221180 |	4	0.0830716	1.08055	0.920715	1.08611	0.119173	product=hypothetical protein
TGGT1_216050 |	1	0.781786	0.106912	0.921284	1.08544	0.118282	product=tetratricopeptide repeat-containing protein
TGGT1_260670 |	1	0.674745	0.170861	0.921602	1.08507	0.117784	product=putative centrin
TGGT1_206320 |	2	0.635942	0.196583	0.921829	1.0848	0.117429	product=hypothetical protein
TGGT1_310950 |	4	0.241351	0.617352	0.921891	1.08473	0.117331	product=AP2 domain transcription factor AP2XI-3
TGGT1_293590 |	2	0.780642	0.107548	0.921923	1.08469	0.117283	product=putative 3-oxoacyl-acyl-carrier protein synthase I/II
TGGT1_310870 |	1	0.56858	0.245208	0.923821	1.08246	0.114314	product=putative integral membrane protein
TGGT1_231630 |	25	0.17512	0.756665	0.924454	1.08172	0.113326	product=alveolin domain containing intermediate filament IMC4
TGGT1_410370 |	15	0.0382211	1.4177	0.924622	1.08152	0.113064	product=putative transmembrane protein
TGGT1_254900 |	3	0.462544	0.334847	0.924711	1.08142	0.112926	product=putative proteasome subunit beta type 2
TGGT1_285750 |	1	0.85505	0.0680086	0.924715	1.08141	0.112919	product=6,7-dihydropteridine reductase
TGGT1_269950 |	8	0.0395294	1.40308	0.924767	1.08135	0.112839	product=hypothetical protein
TGGT1_207760 |	1	0.82641	0.0828045	0.925221	1.08082	0.11213	product=DnaJ C terminal region domain-containing protein
TGGT1_248810 |	10	0.0060059	2.22142	0.925243	1.0808	0.112095	product=nuclear factor NF7
TGGT1_297530 |	1	0.759543	0.119448	0.925439	1.08057	0.11179	product=DNA-directed RNA polymerase I RPA2
TGGT1_311470 |	39	0.0525648	1.27931	0.925549	1.08044	0.111619	product=rhoptry neck protein RON5
TGGT1_315930 |	4	0.189696	0.721943	0.925858	1.08008	0.111136	product=putative integral membrane protein, DUF56 family protein
TGGT1_305460 |	1	0.458516	0.338645	0.926152	1.07974	0.11068	product=putative methionine aminopeptidase 2
TGGT1_207430 |	2	0.614294	0.211623	0.926305	1.07956	0.110441	product=putative ATP-dependent RNA helicase DDX1
TGGT1_311230 |	18	0.251086	0.600178	0.92646	1.07938	0.110199	product=hypothetical protein
TGGT1_258390 |	6	0.192705	0.715106	0.926903	1.07886	0.10951	product=putative DnaJ protein
TGGT1_258870A |	4	0.404054	0.39356	0.927137	1.07859	0.109145	product=hypothetical protein
TGGT1_277720 |	7	0.112893	0.947332	0.927153	1.07857	0.109121	product=GDA1/CD39 (nucleoside phosphatase) family protein
TGGT1_219320 |	25	0.0632917	1.19865	0.927499	1.07817	0.108583	product=acid phosphatase GAP50
TGGT1_291960 |	14	0.0439014	1.35752	0.927659	1.07798	0.108333	product=rhoptry kinase family protein ROP40 (incomplete catalytic triad)
TGGT1_248600 |	4	0.00277541	2.55667	0.927808	1.07781	0.108103	product=aspartate aminotransferase
TGGT1_235340 |	6	0.134274	0.872008	0.92787	1.07774	0.108006	product=hypothetical protein
TGGT1_293630 |	1	0.72894	0.137308	0.928026	1.07756	0.107762	product=hypothetical protein
TGGT1_246580 |	7	0.235022	0.628891	0.928114	1.07745	0.107627	product=hypothetical protein
TGGT1_225990 |	2	0.0432082	1.36443	0.92818	1.07738	0.107524	product=acyl transferase domain-containing protein
TGGT1_267810 |	7	0.317136	0.498755	0.928274	1.07727	0.107377	product=Rab 5
TGGT1_260600 |	8	0.348551	0.457734	0.92842	1.0771	0.107151	product=Pumilio-family RNA binding repeat-containing protein
TGGT1_268850 |	45	0.208294	0.681323	0.929358	1.07601	0.105694	product=enolase 2
TGGT1_229010 |	17	0.273835	0.562511	0.930004	1.07526	0.104691	product=rhoptry neck protein RON4
TGGT1_300310 |	4	0.483805	0.31533	0.930166	1.07508	0.10444	product=26S proteasome regulatory subunit, S6a family AAA ATpase
TGGT1_269840 |	1	0.409205	0.388059	0.9302	1.07504	0.104388	product=proteasome regulatory subunit
TGGT1_214260 |	3	0.41749	0.379354	0.930566	1.07461	0.103819	product=putative alpha-glucan water dikinase 1
TGGT1_203450 |	3	0.187476	0.727055	0.930611	1.07456	0.103749	product=DUF3228 domain-containing protein
TGGT1_234190 |	3	0.276164	0.558832	0.930817	1.07433	0.103431	product=putative serine hydroxymethyltransferase 2
TGGT1_288750 |	4	0.184471	0.734071	0.931672	1.07334	0.102106	product=ubiquinol-cytochrome c reductase
TGGT1_246170 |	2	0.451682	0.345167	0.93222	1.07271	0.101258	product=ARID/BRIGHT DNA binding domain-containing protein
TGGT1_229000 |	5	0.306543	0.513508	0.932277	1.07264	0.101169	product=kelch repeat-containing protein
TGGT1_239790 |	1	0.590451	0.228816	0.932876	1.07195	0.100242	product=BRCA1 C Terminus (BRCT) domain-containing protein
TGGT1_290940 |	2	0.240632	0.618646	0.932906	1.07192	0.100196	product=EMP/nonaspanin domain family protein
TGGT1_219800 |	12	0.210691	0.676353	0.933187	1.0716	0.0997621	product=putative vacuolar ATP synthase subunit b
TGGT1_221950 |	3	0.076294	1.11751	0.933338	1.07142	0.0995283	product=putative splicesome-associated protein
TGGT1_268570 |	3	0.24386	0.612859	0.933401	1.07135	0.0994314	product=zinc finger (CCCH type) motif-containing protein
TGGT1_263280 |	1	0.583762	0.233764	0.933464	1.07128	0.0993342	product=hypothetical protein
TGGT1_293320 |	1	0.869354	0.0608034	0.933742	1.07096	0.0989041	product=hypothetical protein
TGGT1_311310 |	10	0.121661	0.914847	0.933996	1.07067	0.0985113	product=protein phosphatase 2B catalytic subunit, calcineurin family phosphatse superfamily protein
TGGT1_308810B |	8	0.00204596	2.6891	0.934005	1.07066	0.0984981	product=rhoptry neck protein RON9
TGGT1_280490 |	4	0.330833	0.480392	0.934073	1.07058	0.0983926	product=U-box domain-containing protein
TGGT1_221470 |	13	0.122067	0.913403	0.934252	1.07037	0.0981161	product=hypothetical protein
TGGT1_240890 |	2	0.769313	0.113897	0.934328	1.07029	0.0979996	product=6-phosphofructokinase
TGGT1_224910 |	2	0.350027	0.455898	0.934477	1.07012	0.0977688	product=divalent cation tolerance protein, CutA1 family protein
TGGT1_200400 |	1	0.701272	0.154113	0.935053	1.06946	0.0968801	product=hypothetical protein
TGGT1_218820 |	6	0.174023	0.759393	0.935554	1.06889	0.0961079	product=alba 2
TGGT1_294200 |	5	0.045783	1.3393	0.936189	1.06816	0.095128	product=glucose-6-phosphate 1-dehydrogenase
TGGT1_216020 |	1	0.497557	0.303157	0.936871	1.06738	0.0940771	product=peptidase family c78 protein
TGGT1_258360 |	3	0.432268	0.364247	0.937032	1.0672	0.0938297	product=hypothetical protein
TGGT1_293900 |	2	0.686853	0.163136	0.937071	1.06716	0.0937698	product=sporozoite protein with an altered thrombospondin repeat SPATR
TGGT1_262920 |	11	0.0862525	1.06423	0.937475	1.0667	0.0931478	product=trypsin domain-containing protein
TGGT1_256770 |	5	0.165167	0.782078	0.937911	1.0662	0.0924773	product=putative eukaryotic translation initiation factor 4A, isoform 3
TGGT1_313190 |	4	0.229616	0.638998	0.939609	1.06427	0.089867	product=Rab18/RabC-family small GTPase
TGGT1_232030 |	3	0.561679	0.250512	0.939632	1.06425	0.0898321	product=hypothetical protein
TGGT1_289100 |	1	0.458782	0.338394	0.940177	1.06363	0.0889964	product=hypothetical protein
TGGT1_286080 |	6	0.415765	0.381152	0.940263	1.06353	0.0888632	product=elongation factor 2 family protein
TGGT1_249610 |	2	0.540216	0.267433	0.940858	1.06286	0.0879508	product=hypothetical protein
TGGT1_249590 |	10	0.35504	0.449723	0.940987	1.06271	0.0877539	product=putative proteasome subunit alpha type 5-2
TGGT1_304710 |	6	0.396626	0.401618	0.941127	1.06256	0.0875391	product=putative eukaryotic peptide chain release factor
TGGT1_258580 |	18	0.136442	0.865052	0.941308	1.06235	0.0872607	product=rhoptry protein ROP17
TGGT1_219440 |	2	0.74397	0.128445	0.941504	1.06213	0.0869605	product=hypothetical protein
TGGT1_215910 |	2	0.617518	0.20935	0.941631	1.06199	0.0867657	product=hypothetical protein
TGGT1_306660 |	1	0.877238	0.0568826	0.942794	1.06068	0.0849848	product=RNA pseudouridine synthase superfamily protein
TGGT1_276140 |	7	0.333799	0.476516	0.943068	1.06037	0.0845656	product=ADP ribosylation factor ARF1
TGGT1_291300 |	1	0.898666	0.0464017	0.943208	1.06021	0.0843515	product=putative RER1 protein
TGGT1_215775 |	2	0.323496	0.490131	0.943226	1.06019	0.0843252	product=rhoptry protein ROP8
TGGT1_219750 |	7	0.0851511	1.06981	0.943394	1.06	0.0840678	product=putative cytochrome c
TGGT1_208030 |	11	0.169215	0.771561	0.943899	1.05944	0.0832959	product=microneme protein MIC4
TGGT1_220950 |	8	0.150569	0.822264	0.944016	1.0593	0.0831175	product=hypothetical protein
TGGT1_316140 |	6	0.598685	0.222802	0.944168	1.05913	0.0828841	product=hypothetical protein
TGGT1_319850 |	4	0.632525	0.198922	0.944815	1.05841	0.0818955	product=splicing factor U2AF family SnRNP auxilary factor large subunit, RRM domain-containing protein
TGGT1_205040 |	3	0.508752	0.293494	0.944917	1.05829	0.0817403	product=PGAP1 family protein
TGGT1_290040 |	6	0.279761	0.553213	0.945157	1.05802	0.0813737	product=putative macrophage migration inhibitory factor
TGGT1_270510 |	29	0.279768	0.553202	0.9456	1.05753	0.0806982	product=asparaginyl-tRNA synthetase (NOB+tRNA synthase)
TGGT1_225310 |	1	0.825859	0.0830941	0.945664	1.05746	0.0805998	product=putative ARF1-directed GTPase-activating protein
TGGT1_207170 |	4	0.416101	0.380802	0.9457	1.05742	0.080546	product=hypothetical protein
TGGT1_279100 |	10	0.206471	0.685141	0.945797	1.05731	0.0803969	product=hypothetical protein
TGGT1_311090 |	1	0.570637	0.24364	0.945917	1.05718	0.0802147	product=ubiquitin carboxyl-terminal hydrolase
TGGT1_310010 |	8	0.389224	0.4098	0.945942	1.05715	0.0801758	product=rhoptry neck protein RON1
TGGT1_315920 |	2	0.794979	0.0996442	0.946554	1.05646	0.0792438	product=DNA-directed RNA polymerase II RPB11A
TGGT1_279400 |	3	0.333502	0.476901	0.946708	1.05629	0.0790087	product=putative glutaredoxin
TGGT1_315770 |	16	0.490954	0.308959	0.946791	1.0562	0.0788814	product=cytochrome p450 superfamily protein
TGGT1_231130 |	4	0.365515	0.437095	0.946931	1.05604	0.0786692	product=hypothetical protein
TGGT1_261010 |	3	0.622656	0.205752	0.947637	1.05526	0.077594	product=putative tat-binding family protein
TGGT1_223485 |	2	0.216857	0.663826	0.947683	1.05521	0.0775242	product=hypothetical protein
TGGT1_230450 |	10	0.496901	0.30373	0.947756	1.05512	0.077412	product=bifunctional GMP synthase/glutamine amidotransferase protein
TGGT1_320480 |	3	0.341987	0.46599	0.94836	1.05445	0.0764934	product=Rab11b
TGGT1_293690 |	16	0.246162	0.60878	0.94849	1.05431	0.076296	product=profilin PRF
TGGT1_305290 |	8	0.150075	0.823693	0.949096	1.05363	0.0753741	product=putative vacuolar atp synthase subunit e
TGGT1_313370 |	2	0.595861	0.224855	0.949468	1.05322	0.0748083	product=hypothetical protein
TGGT1_226000 |	5	0.388291	0.410842	0.949712	1.05295	0.0744382	product=putative ATP synthase
TGGT1_298610 |	8	0.233867	0.631031	0.949855	1.05279	0.0742201	product=GYF domain-containing protein
TGGT1_258050 |	4	0.59208	0.22762	0.950404	1.05218	0.0733874	product=actin like protein ALP2a
TGGT1_252430 |	3	0.838319	0.0765909	0.950434	1.05215	0.0733412	product=hypothetical protein
TGGT1_232800 |	1	0.822002	0.0851273	0.950505	1.05207	0.0732343	product=hypothetical protein
TGGT1_311690 |	5	0.732982	0.134907	0.950578	1.05199	0.073123	product=UBA/TS-N domain-containing protein
TGGT1_221870 |	2	0.815073	0.0888035	0.950998	1.05153	0.0724863	product=hypothetical protein
TGGT1_283820 |	1	0.536609	0.270342	0.951044	1.05148	0.0724162	product=glycine cleavage T-protein (aminomethyl transferase) domain-containing protein
TGGT1_289970 |	3	0.266299	0.57463	0.951223	1.05128	0.0721443	product=hypothetical protein
TGGT1_222020 |	7	0.335628	0.474141	0.951281	1.05121	0.0720566	product=phosphoglycerate kinase PGKII
TGGT1_278960 |	1	0.815278	0.0886942	0.951307	1.05119	0.0720178	product=hypothetical protein
TGGT1_204120 |	1	0.842761	0.0742957	0.951454	1.05102	0.0717936	product=hypothetical protein
TGGT1_321570 |	1	0.774588	0.110929	0.951689	1.05076	0.0714384	product=beta-hydroxyacyl-acyl carrier protein dehydratase (FABZ)
TGGT1_292220 |	10	0.4709	0.327072	0.952142	1.05026	0.0707507	product=PCI domain-containing protein
TGGT1_217680 |	7	0.337403	0.47185	0.952461	1.04991	0.070268	product=hypothetical protein
TGGT1_205240 |	3	0.323072	0.490701	0.952605	1.04975	0.0700499	product=cleft lip and palate transmembrane protein 1 (clptm1) protein
TGGT1_289330 |	9	0.436116	0.360398	0.953252	1.04904	0.0690709	product=ubiquitin carboxyl-terminal hydrolase family 2 protein
TGGT1_297970 |	5	0.605593	0.217819	0.95357	1.04869	0.0685888	product=aspartyl aminopeptidase
TGGT1_240060 |	4	0.158684	0.799467	0.953776	1.04846	0.0682773	product=hypothetical protein
TGGT1_213900 |	6	0.699345	0.155309	0.954758	1.04739	0.0667936	product=regulator of chromosome condensation RCC1
TGGT1_306650 |	2	0.500355	0.300722	0.954835	1.0473	0.0666764	product=hypothetical protein
TGGT1_229920 |	6	0.452066	0.344798	0.95485	1.04728	0.0666534	product=hypothetical protein
TGGT1_266320 |	1	0.856592	0.067226	0.954929	1.0472	0.066535	product=hypothetical protein
TGGT1_247220 |	3	0.57104	0.243334	0.955774	1.04627	0.065258	product=nudix -type motif 9 isoform a family protein
TGGT1_292020 |	5	0.554841	0.255832	0.955789	1.04626	0.0652357	product=GCC2 and GCC3 domain-containing protein
TGGT1_308090 |	37	0.0888343	1.05142	0.955926	1.04611	0.0650293	product=rhoptry protein ROP5
TGGT1_205700 |	10	0.53749	0.26963	0.956385	1.0456	0.0643373	product=cyclophilin precursor
TGGT1_278990 |	5	0.443633	0.352976	0.956822	1.04513	0.0636769	product=putative phosphate carrier
TGGT1_286710 |	1	0.347911	0.458532	0.956851	1.04509	0.063634	product=zinc finger, c2h2 type domain-containing protein
TGGT1_297060 |	12	0.543035	0.265173	0.956903	1.04504	0.0635555	product=phosphoglycerate mutase PGMII
TGGT1_305270 |	2	0.614368	0.211572	0.956974	1.04496	0.063448	product=hypothetical protein
TGGT1_230940 |	26	0.202975	0.692557	0.957026	1.0449	0.0633706	product=hypothetical protein
TGGT1_272640 |	1	0.719267	0.14311	0.957214	1.0447	0.0630861	product=putative eukaryotic initiation factor-2B, epsilon subunit
TGGT1_209600 |	7	0.525874	0.279118	0.958033	1.0438	0.0618521	product=hypothetical protein
TGGT1_214080 |	18	0.2503	0.601539	0.958049	1.04379	0.0618293	product=toxofilin
TGGT1_240860 |	2	0.646707	0.189292	0.958128	1.0437	0.0617094	product=acyltransferase domain-containing protein
TGGT1_291680 |	10	0.536427	0.27049	0.9585	1.0433	0.0611502	product=Sec23/Sec24 trunk domain-containing protein
TGGT1_310640 |	17	0.335295	0.474573	0.958968	1.04279	0.0604449	product=phosphorylase family protein
TGGT1_288650 |	20	0.463168	0.334262	0.95906	1.04269	0.060307	product=dense granule protein GRA12
TGGT1_283510 |	2	0.565782	0.247351	0.959492	1.04222	0.059658	product=hypothetical protein
TGGT1_271050 |	46	0.50347	0.298026	0.959566	1.04214	0.0595461	product=SAG-related sequence SRS34A (SAG2A)
TGGT1_250820 |	13	0.737059	0.132498	0.959893	1.04178	0.0590541	product=hypothetical protein
TGGT1_285230 |	1	0.838807	0.0763379	0.960283	1.04136	0.0584685	product=PRP38 family protein
TGGT1_249270 |	10	0.399517	0.398465	0.960298	1.04134	0.0584462	product=putative protein disulfide isomerase-related protein (provisional)
TGGT1_218530 |	1	0.776036	0.110118	0.96032	1.04132	0.0584128	product=proteasome-interacting thioredoxin domain-containing protein
TGGT1_299810 |	12	0.444252	0.352371	0.96035	1.04129	0.058368	product=cysteine-tRNA synthetase (CysRS)
TGGT1_237010 |	5	0.454841	0.342141	0.960723	1.04088	0.0578069	product=hypothetical protein
TGGT1_273960 |	10	0.287196	0.541822	0.960823	1.04077	0.0576569	product=chaperonin GroS protein
TGGT1_230510 |	1	0.700643	0.154503	0.960909	1.04068	0.057528	product=hypothetical protein
TGGT1_212250 |	3	0.631509	0.19962	0.961195	1.04037	0.0570987	product=XPG N-terminal domain-containing protein
TGGT1_262010 |	3	0.716882	0.144552	0.961248	1.04031	0.0570193	product=calmodulin CAM2
TGGT1_241170 |	5	0.693056	0.159232	0.962483	1.03898	0.0551677	product=hypothetical protein
TGGT1_254570 |	10	0.678677	0.168337	0.96254	1.03892	0.0550812	product=hypothetical protein
TGGT1_240810 |	7	0.479642	0.319082	0.963079	1.03834	0.0542734	product=hypothetical protein
TGGT1_306910 |	2	0.777456	0.109324	0.963159	1.03825	0.0541546	product=hypothetical protein
TGGT1_313860 |	1	0.896929	0.0472418	0.963664	1.03771	0.0533986	product=regulator of chromosome condensation (RCC1) repeat-containing protein
TGGT1_230340 |	6	0.593594	0.22651	0.963896	1.03746	0.053051	product=hypothetical protein
TGGT1_305010 |	4	0.792564	0.100965	0.964222	1.03711	0.0525624	product=putative pre-mRNA branch site protein p14
TGGT1_267620 |	4	0.583154	0.234216	0.964368	1.03695	0.0523438	product=multi-pass transmembrane protein
TGGT1_289000 |	1	0.776267	0.109989	0.96462	1.03668	0.0519667	product=hypothetical protein
TGGT1_207460B |	1	0.560706	0.251265	0.964795	1.03649	0.0517053	product=Rab5B protein
TGGT1_257990 |	10	0.660912	0.179856	0.965302	1.03595	0.0509479	product=putative heat shock protein 101
TGGT1_283830 |	1	0.86096	0.065017	0.965489	1.03574	0.0506677	product=type I inorganic pyrophosphatase PPase
TGGT1_235450 |	1	0.710356	0.148524	0.965701	1.03552	0.0503511	product=ubiquitin-conjugating enzyme subfamily protein
TGGT1_311870 |	1	0.787838	0.103563	0.965713	1.0355	0.0503339	product=WD domain, G-beta repeat-containing protein
TGGT1_222952 |	2	0.745536	0.127531	0.965818	1.03539	0.0501764	product=phosphohistidine phosphatase
TGGT1_229360 |	12	0.53911	0.268323	0.965877	1.03533	0.0500888	product=transaldolase
TGGT1_299110 |	4	0.701416	0.154024	0.965885	1.03532	0.0500768	product=cleft lip and palate transmembrane protein 1 (clptm1) protein
TGGT1_239890 |	1	0.450386	0.346415	0.965917	1.03529	0.0500284	product=SCP family extracellular subfamily protein
TGGT1_274060 |	12	0.816998	0.0877789	0.966184	1.035	0.0496305	product=2-oxoglutarate/malate translocase OMT
TGGT1_286600 |	6	0.637436	0.195564	0.966312	1.03486	0.0494385	product=hypothetical protein
TGGT1_277500 |	7	0.648956	0.187784	0.966535	1.03462	0.0491054	product=putative 26S proteasome regulatory subunit 7
TGGT1_239260 |	14	0.688258	0.162249	0.966657	1.03449	0.0489236	product=histone H4
TGGT1_295710 |	2	0.630164	0.200546	0.967045	1.03408	0.048345	product=HECT-domain (ubiquitin-transferase) domain-containing protein
TGGT1_310440 |	6	0.779423	0.108227	0.967089	1.03403	0.0482801	product=membrane occupation and recognition nexus protein MORN1
TGGT1_314480 |	2	0.900933	0.0453074	0.967233	1.03388	0.0480648	product=hypothetical protein
TGGT1_290290 |	16	0.583881	0.233675	0.967803	1.03327	0.0472142	product=ubiquitin-activating enzyme E1 family protein
TGGT1_268870 |	1	0.736184	0.133014	0.96799	1.03307	0.0469361	product=tetratricopeptide repeat-containing protein
TGGT1_272290 |	4	0.319352	0.49573	0.967993	1.03307	0.0469316	product=pyruvate dehydrogenase complex subunit PD-HE1Beta
TGGT1_300380 |	2	0.860558	0.0652198	0.968371	1.03266	0.0463676	product=putative endoplasmic reticulum oxidoreductin
TGGT1_261470 |	2	0.408288	0.389034	0.968708	1.0323	0.0458664	product=putative U6 snRNA-associated Sm family protein LSm6
TGGT1_411470 |	2	0.333512	0.476889	0.968755	1.03225	0.0457964	product=putative transmembrane protein
TGGT1_207770 |	6	0.507226	0.294799	0.968779	1.03223	0.04576	product=PCI domain-containing protein
TGGT1_209100 |	2	0.82829	0.0818174	0.968863	1.03214	0.0456354	product=PUB domain-containing protein
TGGT1_319510 |	2	0.669755	0.174084	0.969027	1.03196	0.0453914	product=hypothetical protein
TGGT1_264740 |	1	0.878116	0.0564481	0.969164	1.03182	0.0451875	product=hypothetical protein
TGGT1_233460 |	87	0.495276	0.305153	0.969466	1.0315	0.0447376	product=SAG-related sequence SRS29B (SAG1)
TGGT1_218520 |	11	0.396763	0.401469	0.969667	1.03128	0.0444381	product=microneme protein MIC6
TGGT1_311290 |	2	0.75406	0.122594	0.969716	1.03123	0.0443656	product=protein tyrosine phosphatase family protein, ptpla protein
TGGT1_220930 |	5	0.692079	0.159844	0.970327	1.03058	0.0434575	product=hypothetical protein
TGGT1_285180 |	3	0.727355	0.138253	0.971052	1.02981	0.0423792	product=hypothetical protein
TGGT1_223680 |	6	0.571863	0.242708	0.971155	1.0297	0.0422267	product=ubiquitin family protein
TGGT1_229650 |	4	0.75421	0.122508	0.971377	1.02947	0.0418965	product=josephin protein
TGGT1_253370 |	7	0.771727	0.112536	0.971538	1.0293	0.0416571	product=hypothetical protein
TGGT1_310750 |	15	0.646956	0.189125	0.971702	1.02912	0.0414141	product=emp24/gp25L/p24 family protein
TGGT1_202200 |	5	0.629117	0.201268	0.971878	1.02894	0.0411535	product=hypothetical protein
TGGT1_295360 |	4	0.726959	0.13849	0.971919	1.02889	0.0410924	product=hypothetical protein
TGGT1_318710 |	4	0.725577	0.139317	0.971964	1.02884	0.0410252	product=ATP-binding cassette sub-family F member 1
TGGT1_230180 |	1	0.835917	0.0778366	0.972715	1.02805	0.0399108	product=hypothetical protein
TGGT1_201700 |	3	0.614709	0.21133	0.972931	1.02782	0.0395913	product=WD domain, G-beta repeat-containing protein
TGGT1_280370 |	4	0.719913	0.14272	0.97294	1.02781	0.0395768	product=hypothetical protein
TGGT1_314970 |	9	0.71461	0.145931	0.972961	1.02779	0.0395455	product=root hair defective 3 gtp-binding protein (rhd3) protein
TGGT1_216590 |	7	0.803162	0.0951971	0.973067	1.02768	0.0393892	product=HEAT repeat-containing protein
TGGT1_321640 |	5	0.490047	0.309762	0.97339	1.02734	0.0389103	product=cell division protein CDC48AP
TGGT1_207620 |	22	0.52807	0.277308	0.973513	1.02721	0.0387279	product=pyridine nucleotide-disulfide oxidoreductase domain-containing protein
TGGT1_267500 |	4	0.606777	0.216971	0.974435	1.02624	0.0373626	product=hypothetical protein
TGGT1_246340 |	1	0.833939	0.0788658	0.974473	1.0262	0.0373061	product=DnaJ domain-containing protein
TGGT1_278660 |	11	0.672458	0.172335	0.974535	1.02613	0.037214	product=putative P-type ATPase4
TGGT1_225550 |	3	0.841678	0.0748543	0.974575	1.02609	0.0371549	product=phosphatidylserine decarboxylase
TGGT1_252220 |	6	0.795627	0.0992905	0.974612	1.02605	0.0371006	product=tetratricopeptide repeat domain containing protein
TGGT1_216260 |	9	0.656275	0.182914	0.974732	1.02592	0.0369232	product=putative eukaryotic initiation factor-2B, gamma subunit
TGGT1_292200 |	1	0.90373	0.0439613	0.974827	1.02582	0.0367826	product=RNA recognition motif-containing protein
TGGT1_264040 |	11	0.638945	0.194537	0.975313	1.02531	0.0360623	product=hypothetical protein
TGGT1_312600 |	4	0.866245	0.062359	0.975837	1.02476	0.0352882	product=heat shock protein HSP21
TGGT1_272630 |	1	0.757436	0.120654	0.976022	1.02457	0.0350146	product=putative U6 snRNA-associated Sm family protein LSm8
TGGT1_225060 |	4	0.834871	0.0783807	0.976055	1.02453	0.0349653	product=nucleoredoxin family protein
TGGT1_321500 |	5	0.590763	0.228587	0.976654	1.0239	0.0340799	product=RNA recognition motif-containing protein
TGGT1_313140 |	9	0.483652	0.315467	0.976855	1.02369	0.0337834	product=isocitrate dehydrogenase
TGGT1_260630 |	5	0.641064	0.193099	0.976901	1.02365	0.033716	product=DnaJ family Sec63 protein
TGGT1_226730 |	21	0.708674	0.149553	0.976927	1.02362	0.0336771	product=aconitate hydratase ACN/IRP
TGGT1_248370 |	1	0.643488	0.19146	0.977069	1.02347	0.0334681	product=putative prefoldin subunit 6
TGGT1_311110 |	2	0.856061	0.0674954	0.977116	1.02342	0.0333977	product=putative Ubiquitin-fold modifier 1 precursor family protein
TGGT1_267080 |	7	0.637399	0.195589	0.977219	1.02331	0.0332455	product=putative 26S protease regulatory subunit 4
TGGT1_411430 |	21	0.628853	0.201451	0.977497	1.02302	0.0328357	product=rhoptry protein ROP5
TGGT1_324600 |	14	0.683377	0.16534	0.977717	1.02279	0.0325106	product=heat shock protein
TGGT1_233260 |	2	0.778892	0.108523	0.977853	1.02265	0.0323102	product=putative GTP-binding protein
TGGT1_291890 |	21	0.591549	0.228009	0.978032	1.02246	0.0320464	product=microneme protein MIC1
TGGT1_320570 |	4	0.696909	0.156824	0.978147	1.02234	0.0318775	product=putative elongation factor Tu
TGGT1_226980 |	5	0.756427	0.121233	0.978492	1.02198	0.0313681	product=hypothetical protein
TGGT1_211020 |	2	0.717219	0.144348	0.978932	1.02152	0.0307196	product=RNA recognition motif-containing protein
TGGT1_208440 |	1	0.947783	0.0232912	0.979167	1.02128	0.0303737	product=hypothetical protein
TGGT1_209870 |	2	0.846574	0.0723348	0.979285	1.02115	0.0301997	product=HAD hydrolase, family IIA protein
TGGT1_410360 |	7	0.513763	0.289237	0.97991	1.0205	0.0292781	product=putative transmembrane protein
TGGT1_225150 |	4	0.663088	0.178429	0.98014	1.02026	0.0289396	product=hypothetical protein
TGGT1_214440 |	5	0.790619	0.102033	0.980166	1.02024	0.0289022	product=4'-phosphopantetheinyl transferase superfamily protein
TGGT1_208530 |	3	0.818742	0.0868531	0.98041	1.01998	0.0285428	product=nicotinate phosphoribosyltransferase
TGGT1_214290 |	9	0.753074	0.123162	0.980458	1.01993	0.0284728	product=DJ-1 family protein
TGGT1_202390 |	5	0.607732	0.216288	0.980761	1.01962	0.0280271	product=S15 sporozoite-expressed protein
TGGT1_270150 |	1	0.869213	0.0608736	0.980773	1.0196	0.0280087	product=hypothetical protein
TGGT1_227948 |	16	0.706618	0.150815	0.981021	1.01935	0.0276442	product=peptidase M16 inactive domain-containing protein
TGGT1_235470 |	47	0.594834	0.225604	0.981576	1.01877	0.0268288	product=myosin A
TGGT1_297430 |	8	0.492232	0.30783	0.981798	1.01854	0.0265015	product=hypothetical protein
TGGT1_218240 |	8	0.634303	0.197703	0.982067	1.01826	0.0261063	product=hypothetical protein
TGGT1_318700 |	3	0.817393	0.0875689	0.982081	1.01825	0.0260855	product=putative eukaryotic initiation factor-6
TGGT1_278870 |	25	0.821572	0.0853543	0.982153	1.01817	0.025981	product=myosin F
TGGT1_244250 |	5	0.671599	0.17289	0.982397	1.01792	0.0256221	product=hypothetical protein
TGGT1_203990 |	3	0.625041	0.204091	0.982426	1.01789	0.0255801	product=rhoptry protein ROP12
TGGT1_224850 |	10	0.592115	0.227594	0.982454	1.01786	0.0255385	product=putative polyadenylate binding protein
TGGT1_273090 |	32	0.745234	0.127707	0.982525	1.01779	0.0254336	product=cell division protein CDC48CY
TGGT1_310180 |	1	0.655815	0.183219	0.982681	1.01762	0.025205	product=hypothetical protein
TGGT1_213870 |	11	0.658793	0.181251	0.982724	1.01758	0.025142	product=UBA/TS-N domain-containing protein
TGGT1_309210 |	9	0.729139	0.13719	0.982793	1.01751	0.0250398	product=putative peroxiredoxin 6
TGGT1_297745 |	11	0.669315	0.17437	0.98284	1.01746	0.0249722	product=hypothetical protein
TGGT1_297800 |	2	0.881864	0.0545983	0.982863	1.01744	0.0249371	product=RecF/RecN/SMC N terminal domain-containing protein
TGGT1_254870 |	1	0.747912	0.12615	0.982923	1.01737	0.0248492	product=hypothetical protein
TGGT1_213730 |	3	0.623914	0.204875	0.983164	1.01712	0.0244957	product=lanthionine synthetase C family protein
TGGT1_289950 |	1	0.937672	0.0279489	0.983259	1.01703	0.024356	product=hypothetical protein
TGGT1_259550 |	15	0.755332	0.121862	0.983741	1.01653	0.0236489	product=dihydropteroate synthase
TGGT1_246220 |	1	0.963079	0.016338	0.983768	1.0165	0.0236097	product=hypothetical protein
TGGT1_293670 |	5	0.899509	0.0459944	0.983785	1.01648	0.0235858	product=transcription elongation factor A TFIIS
TGGT1_256840 |	1	0.742453	0.129331	0.983821	1.01645	0.0235327	product=hypothetical protein
TGGT1_304760 |	1	0.916132	0.0380417	0.983965	1.0163	0.0233209	product=RNA recognition motif-containing protein
TGGT1_313010 |	9	0.84699	0.0721219	0.984026	1.01623	0.0232316	product=DEAD (Asp-Glu-Ala-Asp) box polypeptide DDX6
TGGT1_205510 |	6	0.795431	0.0993974	0.984044	1.01622	0.0232058	product=putative nucleolar protein 5
TGGT1_258470 |	5	0.808866	0.0921233	0.984614	1.01563	0.0223692	product=hypothetical protein
TGGT1_363030 |	25	0.708377	0.149736	0.984718	1.01552	0.0222181	product=rhoptry protein ROP8
TGGT1_261950 |	33	0.701189	0.154165	0.98515	1.01507	0.0215842	product=ATP synthase beta subunit ATP-B
TGGT1_312050 |	7	0.805538	0.093914	0.98526	1.01496	0.0214233	product=putative small GTPase Rab2
TGGT1_314790 |	7	0.920357	0.0360437	0.985265	1.01495	0.0214158	product=putative small nuclear ribonucleoprotein G
TGGT1_228190 |	8	0.766293	0.115605	0.985276	1.01494	0.0214	product=putative eukaryotic initiation factor-3, subunit 5
TGGT1_219590 |	7	0.838339	0.0765802	0.985421	1.01479	0.0211874	product=RuvB family 1 protein
TGGT1_224090 |	2	0.929723	0.0316466	0.985692	1.01452	0.0207913	product=enoyl-CoA hydratase/isomerase family protein
TGGT1_238190 |	4	0.925177	0.0337751	0.98589	1.01431	0.0205021	product=DNA-directed RNA polymerase II RPB3
TGGT1_227420 |	2	0.944891	0.0246184	0.985902	1.0143	0.0204831	product=4-hydroxy-3-methylbut-2-enyl diphosphate reductase
TGGT1_285980A |	7	0.851007	0.0700671	0.986495	1.01369	0.0196158	product=glucosephosphate-mutase GPM1
TGGT1_212960B |	1	0.957438	0.0188893	0.986521	1.01366	0.0195776	product=hypothetical protein
TGGT1_291140 |	1	0.941105	0.0263619	0.986551	1.01363	0.0195347	product=CCR4-Not complex component, Not1 protein
TGGT1_261210 |	4	0.867195	0.0618833	0.986924	1.01325	0.0189894	product=putative 26s proteasome subunit p55
TGGT1_240870 |	8	0.875002	0.057991	0.987064	1.01311	0.0187842	product=putative beta adaptin protein
TGGT1_294790 |	3	0.706384	0.150959	0.987134	1.01303	0.0186827	product=hypothetical protein
TGGT1_215980 |	2	0.723954	0.140289	0.98758	1.01258	0.0180308	product=hypothetical protein
TGGT1_218540 |	4	0.856572	0.0672362	0.987653	1.0125	0.0179239	product=putative peptidase S15
TGGT1_224350A |	10	0.846556	0.0723445	0.987991	1.01215	0.0174297	product=putative aminopeptidase N
TGGT1_315620 |	2	0.904579	0.0435536	0.988577	1.01155	0.0165742	product=putative vacuolar ATP synthase subunit C
TGGT1_275370 |	2	0.920396	0.0360252	0.988936	1.01119	0.0160505	product=SAG-related sequence SRS47C
TGGT1_202160 |	1	0.977488	0.00988838	0.989022	1.0111	0.0159261	product=ABC1 family protein
TGGT1_305820 |	1	0.889683	0.0507645	0.989062	1.01106	0.0158673	product=SGS domain-containing protein
TGGT1_311720 |	43	0.572984	0.241857	0.989069	1.01105	0.0158566	product=chaperonin protein BiP
TGGT1_278050 |	5	0.848778	0.0712058	0.990001	1.0101	0.014498	product=putative proteasome subunit alpha type 1
TGGT1_227810 |	16	0.768184	0.114534	0.990118	1.00998	0.0143278	product=rhoptry kinase family protein ROP11 (incomplete catalytic triad)
TGGT1_280710 |	3	0.843535	0.073897	0.990904	1.00918	0.0131835	product=putative 20S proteasome subunit beta 7
TGGT1_231640 |	21	0.833215	0.0792427	0.990975	1.00911	0.0130788	product=alveolin domain containing intermediate filament IMC1
TGGT1_275690 |	24	0.769515	0.113783	0.991013	1.00907	0.0130241	product=putative ClpB
TGGT1_273370 |	9	0.956729	0.0192112	0.991015	1.00907	0.0130216	product=putative coatomer gamma 2-subunit protein
TGGT1_313670 |	7	0.92331	0.0346523	0.991262	1.00881	0.0126616	product=adaptin n terminal region domain-containing protein
TGGT1_261780 |	4	0.967309	0.0144346	0.991716	1.00835	0.0120015	product=microneme protein MIC7
TGGT1_203780 |	6	0.926112	0.0333366	0.991727	1.00834	0.0119855	product=hypothetical protein
TGGT1_209720 |	1	0.840936	0.0752369	0.992074	1.00799	0.0114804	product=hypothetical protein
TGGT1_300100 |	20	0.759238	0.119622	0.992088	1.00797	0.0114596	product=rhoptry neck protein RON2
TGGT1_230960 |	7	0.862344	0.0643196	0.992158	1.0079	0.0113578	product=putative splicing factor 3b, subunit 3
TGGT1_273490 |	3	0.8324	0.0796682	0.992163	1.0079	0.0113512	product=putative glutamine synthetase, type I
TGGT1_209160 |	7	0.874275	0.0583518	0.992528	1.00753	0.0108207	product=myristoyl CoA:protein N-myristoyltransferase
TGGT1_271970 |	4	0.88305	0.0540148	0.992536	1.00752	0.0108087	product=glideosome-associated protein with multiple-membrane spans GAPM3
TGGT1_243960 |	10	0.908837	0.0415142	0.99274	1.00731	0.0105115	product=nuclear transport factor 2 (ntf2) domain-containing protein
TGGT1_232260 |	3	0.891439	0.0499084	0.992787	1.00727	0.0104439	product=hypothetical protein
TGGT1_216080 |	1	0.920219	0.0361088	0.992809	1.00724	0.0104121	product=apical complex lysine methyltransferase
TGGT1_287270 |	3	0.939866	0.0269342	0.99297	1.00708	0.0101776	product=hypothetical protein
TGGT1_359490 |	17	0.872441	0.0592642	0.993246	1.0068	0.00977657	product=elongation factor 1-alpha
TGGT1_305860 |	6	0.919553	0.0364232	0.994214	1.00582	0.00837161	product=calcium-dependent protein kinase CDPK3
TGGT1_277990 |	2	0.979201	0.00912816	0.994508	1.00552	0.00794453	product=OTU family cysteine protease
TGGT1_294800B |	13	0.890789	0.0502251	0.994856	1.00517	0.00744009	product=putative elongation factor 1-alpha (EF-1-ALPHA)
TGGT1_230210 |	16	0.875483	0.0577521	0.994903	1.00512	0.00737282	product=alveolin domain containing intermediate filament IMC10
TGGT1_265530 |	3	0.963825	0.0160016	0.995072	1.00495	0.00712726	product=RNA recognition motif-containing protein
TGGT1_227960 |	4	0.959596	0.0179117	0.995372	1.00465	0.00669195	product=PCI domain-containing protein
TGGT1_311480 |	2	0.970436	0.0130332	0.995385	1.00464	0.00667366	product=hypothetical protein
TGGT1_312150 |	9	0.915003	0.0385776	0.995483	1.00454	0.00653107	product=hypothetical protein
TGGT1_260440 |	6	0.924821	0.0339422	0.995738	1.00428	0.00616234	product=nuclear factor NF3
TGGT1_253750 |	5	0.982996	0.00744825	0.995868	1.00415	0.00597365	product=PLU-1 family protein
TGGT1_280380 |	4	0.955388	0.0198201	0.995881	1.00414	0.00595437	product=poly(ADP-ribose) glycohydrolase
TGGT1_214770 |	4	0.925488	0.0336294	0.995925	1.00409	0.00589094	product=putative small GTP binding protein rab1a
TGGT1_275860 |	3	0.957456	0.018881	0.995939	1.00408	0.00587004	product=hypothetical protein
TGGT1_291600 |	1	0.990786	0.00402017	0.996144	1.00387	0.0055734	product=gamma interferon inducible lysosomal thiol reductase (GILT) protein
TGGT1_229930 |	4	0.981541	0.00809169	0.996451	1.00356	0.00512855	product=p25-alpha family protein
TGGT1_238950 |	12	0.949009	0.0227297	0.996615	1.0034	0.0048919	product=putative fatty acyl-CoA desaturase
TGGT1_285720 |	1	0.990717	0.0040503	0.997102	1.00291	0.00418715	product=putative ATP binding protein
TGGT1_301390 |	1	0.994327	0.00247061	0.997301	1.00271	0.00389904	product=putative ribosome biogenesis protein BOP1
TGGT1_231480 |	29	0.966707	0.014705	0.997547	1.00246	0.00354259	product=putative GCN1
TGGT1_227030 |	4	0.984552	0.0067614	0.99761	1.0024	0.0034519	product=hypothetical protein
TGGT1_306540 |	1	0.990449	0.00416786	0.997737	1.00227	0.00326791	product=phosphotransferase enzyme family protein
TGGT1_213670 |	1	0.99429	0.00248687	0.998839	1.00116	0.00167611	product=hypothetical protein
TGGT1_288860 |	4	0.99439	0.00244315	0.998992	1.00101	0.00145446	product=RuvB family 2 protein
TGGT1_288740 |	1	0.997049	0.00128329	0.999076	1.00093	0.00133394	product=putative L-asparaginase
TGGT1_223140 |	5	0.994884	0.0022275	0.99923	1.00077	0.00111168	product=tRNA binding domain-containing protein
TGGT1_216000 |	15	0.990503	0.004144	0.999274	1.00073	0.00104815	product=alveolin domain containing intermediate filament IMC3
TGGT1_242070 |	11	0.997604	0.00104168	0.999838	1.00016	0.000233465	product=cAMP-dependent protein kinase regulatory subunit
TGGT1_264080 |	4	0.999296	0.000305909	0.999943	1.00006	8.2442e-05	product=acyl carrier protein ACP
TGGT1_257680 |	9	0.998662	0.00058148	1.00008	0.999919	-0.000116588	product=myosin light chain MLC1
TGGT1_280560 |	2	0.997359	0.00114841	1.00021	0.999785	-0.000309613	product=selenide, water dikinase
TGGT1_316400B |	38	0.979152	0.00914982	1.00093	0.999066	-0.0013475	product=alpha tubulin TUBA1
TGGT1_202370 |	7	0.975701	0.0106833	1.00178	0.998225	-0.00256371	product=putative T-complex protein 1, epsilon subunit (TCP-1-epsilon)
TGGT1_233110 |	10	0.971771	0.012436	1.0019	0.998104	-0.0027376	product=IMP dehydrogenasa (IMPDH)
TGGT1_287210 |	8	0.985662	0.00627194	1.0021	0.9979	-0.00303258	product=putative proteasome subunit alpha2
TGGT1_283780 |	4	0.979877	0.00882853	1.00222	0.997783	-0.00320247	product=glucose-6-phosphate isomerase GPI
TGGT1_286420A |	36	0.946613	0.0238276	1.00275	0.997257	-0.00396245	product=putative elongation factor 1-alpha (EF-1-ALPHA)
TGGT1_236040 |	43	0.964463	0.0157146	1.00283	0.997174	-0.0040823	product=fructose-1,6-bisphosphate aldolase
TGGT1_253700 |	8	0.973937	0.0114693	1.00287	0.997135	-0.00413871	product=transporter, major facilitator family protein
TGGT1_262710 |	1	0.994379	0.00244801	1.00291	0.997102	-0.00418764	product=Ctr copper transporter family protein
TGGT1_219540 |	29	0.943746	0.0251448	1.00303	0.996977	-0.00436733	product=cytosolic tRNA-Ala synthetase
TGGT1_265330 |	10	0.952556	0.0211093	1.00314	0.99687	-0.00452245	product=putative cell-cycle-associated protein kinase GSK
TGGT1_243570 |	3	0.962273	0.0167019	1.0032	0.99681	-0.00460934	product=ribosomal protein RPS26
TGGT1_261740 |	1	0.942364	0.0257813	1.00328	0.996731	-0.00472396	product=hypothetical protein
TGGT1_269980 |	10	0.936512	0.0284865	1.00383	0.996182	-0.005519	product=putative preprotein translocase Sec61
TGGT1_224800 |	2	0.981863	0.00794902	1.00395	0.996061	-0.00569351	product=hypothetical protein
TGGT1_313230 |	7	0.931611	0.0307654	1.00406	0.995955	-0.0058477	product=eukaryotic initiation factor-2, alpha subunit
TGGT1_320220 |	4	0.933411	0.029927	1.00415	0.99587	-0.00597037	product=putative ubiquinol cytochrome c oxidoreductase
TGGT1_267420 |	2	0.975396	0.0108188	1.0044	0.995616	-0.0063382	product=putative mago nashi family protein 2
TGGT1_294010 |	2	0.958052	0.0186109	1.00453	0.995487	-0.00652568	product=yrdC domain-containing protein
TGGT1_249900 |	24	0.933077	0.0300824	1.00467	0.995354	-0.00671854	product=putative adenine nucleotide translocator
TGGT1_232340 |	11	0.9356	0.0289099	1.00519	0.994839	-0.00746574	product=protein phosphatase 2C domain-containing protein
TGGT1_306400 |	4	0.938664	0.0274899	1.00613	0.993909	-0.0088139	product=hypothetical protein
TGGT1_220240 |	3	0.975756	0.0106587	1.00624	0.993795	-0.00897921	product=hypothetical protein
TGGT1_208850 |	2	0.963169	0.0162977	1.00673	0.99332	-0.0096697	product=SAG-related sequence SRS11
TGGT1_291930 |	8	0.903014	0.0443053	1.00678	0.993262	-0.00975442	product=RNA recognition motif-containing protein
TGGT1_290850 |	1	0.966401	0.0148427	1.00685	0.9932	-0.00984329	product=WD-40 repeat protein
TGGT1_245670 |	4	0.866764	0.0620992	1.00689	0.993154	-0.00991041	product=pyruvate dehydrogenase complex subunit PDH-E1Alpha
TGGT1_208590 |	6	0.92669	0.0330653	1.0069	0.993147	-0.00992031	product=putative vacuolar ATP synthase subunit 54kD
TGGT1_235020 |	10	0.893103	0.0490983	1.00693	0.993114	-0.00996943	product=putative COPI protein
TGGT1_221210 |	9	0.655804	0.183226	1.0071	0.992952	-0.0102042	product=cyclophilin
TGGT1_294770 |	2	0.967133	0.0145138	1.00759	0.992471	-0.0109026	product=Armadillo/beta-catenin family repeat-containing protein
TGGT1_205580 |	2	0.951713	0.0214938	1.00778	0.992277	-0.0111851	product=nuclear factor NF4
TGGT1_265410 |	1	0.98689	0.00573117	1.00819	0.991874	-0.0117711	product=G-protein beta WD-40 repeat containing protein
TGGT1_284190 |	6	0.877713	0.0566474	1.00831	0.991761	-0.0119358	product=pyruvate carboxylase
TGGT1_219170 |	1	0.922292	0.0351316	1.00857	0.991501	-0.0123141	product=hypothetical protein
TGGT1_209030 |	43	0.813412	0.0896892	1.00862	0.991455	-0.0123815	product=actin ACT1
TGGT1_312270 |	9	0.78523	0.105003	1.00878	0.991295	-0.0126135	product=rhoptry protein ROP13
TGGT1_265180 |	2	0.937693	0.0279393	1.00878	0.991292	-0.0126181	product=hypothetical protein
TGGT1_280740 |	3	0.714979	0.145707	1.00936	0.990725	-0.0134437	product=signal peptidase
TGGT1_229990 |	15	0.882042	0.0545108	1.0095	0.990588	-0.0136423	product=putative T-complex protein 1 subunit alpha
TGGT1_279450 |	3	0.926825	0.0330021	1.00974	0.990356	-0.0139806	product=putative adenylosuccinate synthetase
TGGT1_215590 |	11	0.842252	0.0745579	1.01011	0.989987	-0.014518	product=flavoprotein subunit of succinate dehydrogenase
TGGT1_278720 |	2	0.898982	0.046249	1.01011	0.989987	-0.0145185	product=hypothetical protein
TGGT1_223760 |	1	0.935617	0.0289019	1.01017	0.989929	-0.0146036	product=hypothetical protein
TGGT1_269250 |	3	0.893993	0.0486657	1.01038	0.989724	-0.0149018	product=Mov34/MPN/PAD-1 family protein
TGGT1_255500 |	1	0.880619	0.0552118	1.01041	0.989693	-0.0149468	product=hypothetical protein
TGGT1_226830 |	17	0.560126	0.251715	1.01073	0.989386	-0.015395	product=DnaK family protein
TGGT1_268810 |	3	0.934241	0.0295412	1.01127	0.988858	-0.016165	product=ck2 beta subunit
TGGT1_203370 |	2	0.932376	0.030409	1.01142	0.988707	-0.0163857	product=hypothetical protein
TGGT1_263090 |	33	0.81031	0.0913486	1.01153	0.988603	-0.0165361	product=14-3-3 protein
TGGT1_240650 |	13	0.827868	0.0820388	1.01159	0.988546	-0.0166207	product=putative coatomer protein complex, subunit alpha
TGGT1_221670 |	2	0.969052	0.0136531	1.0118	0.988338	-0.0169241	product=transcriptional elongation factor FACT140
TGGT1_237250 |	2	0.851547	0.0697913	1.01222	0.987923	-0.0175293	product=hypothetical protein
TGGT1_226910 |	8	0.939655	0.0270316	1.01228	0.987874	-0.0176015	product=Amylo-alpha-1,6-glucosidase
TGGT1_253730 |	8	0.835137	0.0782422	1.01292	0.987243	-0.0185234	product=importin-beta N-terminal domain-containing protein
TGGT1_306960 |	10	0.913399	0.0393395	1.01299	0.987175	-0.0186229	product=phenylalanine--tRNA ligase, beta subunit protein
TGGT1_225050 |	10	0.85609	0.0674808	1.01308	0.987094	-0.018741	product=putative adenosylhomocysteinase
TGGT1_234420 |	2	0.926933	0.0329516	1.01308	0.987093	-0.0187424	product=ATPase, AAA family protein
TGGT1_216450 |	8	0.813064	0.0898751	1.01334	0.986834	-0.0191211	product=peptidase, T1 family protein
TGGT1_220250 |	1	0.913863	0.0391188	1.01376	0.986428	-0.0197138	product=Nucleotide-sensitive chloride conductance regulator (ICln) protein
TGGT1_314090 |	2	0.927089	0.0328787	1.01429	0.985909	-0.0204732	product=proteasome beta subunit
TGGT1_294550 |	4	0.922936	0.0348286	1.01433	0.985877	-0.0205201	product=dynein heavy chain
TGGT1_247610 |	1	0.93909	0.0272929	1.01451	0.985693	-0.0207898	product=putative small nuclear ribonucleoprotein E
TGGT1_304990 |	2	0.916835	0.0377086	1.01501	0.985214	-0.0214912	product=guanylate-binding protein, N-terminal domain-containing protein
TGGT1_263500 |	3	0.84922	0.0709799	1.01522	0.985012	-0.0217875	product=putative vacuolar protein sorting-associated protein 26
TGGT1_262730 |	13	0.69755	0.156424	1.01528	0.984954	-0.0218715	product=rhoptry protein ROP16
TGGT1_215220 |	7	0.646451	0.189465	1.0155	0.984735	-0.0221926	product=hypothetical protein
TGGT1_263070 |	6	0.764019	0.116896	1.01624	0.984018	-0.0232427	product=CMGC kinase, CK2 family
TGGT1_261050 |	1	0.939533	0.0270878	1.01628	0.983984	-0.0232935	product=RNB family domain-containing protein
TGGT1_243250 |	4	0.927675	0.0326043	1.01685	0.983426	-0.0241112	product=myosin H
TGGT1_271930 |	6	0.790044	0.102349	1.01688	0.983397	-0.0241547	product=hypothetical protein
TGGT1_218760 |	2	0.945873	0.0241672	1.01709	0.983202	-0.0244409	product=putative SNAP protein (soluble N-ethylmaleimide-sensitive factor Attachment Protein)
TGGT1_235690 |	3	0.804399	0.0945286	1.01721	0.98308	-0.0246195	product=hypothetical protein
TGGT1_222380 |	9	0.854852	0.068109	1.01742	0.982883	-0.0249084	product=importin-beta N-terminal domain-containing protein
TGGT1_239800 |	1	0.968064	0.0140959	1.0175	0.9828	-0.0250301	product=hypothetical protein
TGGT1_293870 |	7	0.708104	0.149903	1.01754	0.982763	-0.0250851	product=putative thioredoxin
TGGT1_319560 |	23	0.642018	0.192453	1.01762	0.982683	-0.025202	product=microneme protein MIC3
TGGT1_308920 |	3	0.899172	0.046157	1.0184	0.981937	-0.0262979	product=splicing factor U2AF protein
TGGT1_281520 |	1	0.939051	0.027311	1.01847	0.981865	-0.0264033	product=zinc finger, C3HC4 type (RING finger) domain-containing protein
TGGT1_313410 |	22	0.813226	0.0897885	1.01895	0.981404	-0.0270804	product=proteasome 26S regulatory subunit
TGGT1_216650 |	6	0.75258	0.123448	1.01989	0.980498	-0.0284134	product=S15 sporozoite-expressed protein
TGGT1_284540 |	6	0.646635	0.18934	1.02019	0.980213	-0.0288322	product=ATP synthase F1, delta subunit protein
TGGT1_223020 |	1	0.8807	0.0551721	1.02027	0.980137	-0.0289453	product=coproporphyrinogen III oxidase
TGGT1_293770 |	5	0.893003	0.049147	1.02038	0.980031	-0.0291005	product=chitinase-like protein CLP1
TGGT1_310460 |	4	0.865473	0.0627466	1.02047	0.979936	-0.02924	product=Rab6
TGGT1_261440 |	7	0.64227	0.192282	1.02111	0.979322	-0.0301447	product=ARM repeats containing protein
TGGT1_277000 |	7	0.754783	0.122178	1.02161	0.978849	-0.0308422	product=putative transport protein Sec24
TGGT1_294360 |	4	0.868672	0.0611444	1.0217	0.978762	-0.0309702	product=putative ubiquitin specific protease 39 isoform 2
TGGT1_248740 |	7	0.641331	0.192918	1.02189	0.97858	-0.0312386	product=hypothetical protein
TGGT1_316310 |	8	0.461223	0.336089	1.022	0.978473	-0.0313956	product=superoxide dismutase
TGGT1_202870 |	4	0.881705	0.0546765	1.02205	0.978425	-0.0314665	product=SAP domain-containing protein
TGGT1_259010 |	3	0.655606	0.183357	1.02218	0.978305	-0.0316431	product=putative vacuolar ATP synthase subunit d
TGGT1_251880 |	1	0.945974	0.0241209	1.02225	0.978231	-0.0317533	product=tRNA synthetases class I family protein
TGGT1_223040 |	3	0.688313	0.162214	1.02258	0.977916	-0.0322177	product=hypothetical protein
TGGT1_211290 |	6	0.863501	0.063737	1.02302	0.977498	-0.0328341	product=rhoptry protein ROP15
TGGT1_204400 |	21	0.616909	0.209779	1.02302	0.977496	-0.0328369	product=putative ATPase synthase subunit alpha
TGGT1_290200 |	9	0.716335	0.144884	1.02324	0.977283	-0.0331512	product=NAD/NADP octopine/nopaline dehydrogenase, alpha-helical domain-containing protein
TGGT1_262620 |	11	0.553753	0.256684	1.02344	0.9771	-0.0334214	product=RNA recognition motif-containing protein
TGGT1_220860 |	2	0.844172	0.073569	1.02356	0.976982	-0.0335956	product=DEAD/DEAH box helicase
TGGT1_228290 |	10	0.665594	0.176791	1.02411	0.976454	-0.0343765	product=phospholipase/carboxylesterase
TGGT1_235930 |	13	0.667056	0.175838	1.02422	0.976353	-0.0345248	product=domain K- type RNA binding proteins family protein
TGGT1_205250 |	12	0.532644	0.273563	1.02423	0.97634	-0.0345445	product=rhoptry protein ROP18
TGGT1_300330 |	1	0.912142	0.0399378	1.02445	0.976134	-0.034849	product=hypothetical protein
TGGT1_305340 |	8	0.693653	0.158858	1.02483	0.975774	-0.035381	product=corepressor complex CRC230
TGGT1_263190 |	3	0.91272	0.0396626	1.02485	0.975748	-0.0354193	product=putative adenylosuccinate lyase
TGGT1_238250 |	5	0.465749	0.331848	1.02486	0.975744	-0.035426	product=ribosomal protein RPL36
TGGT1_411590 |	3	0.737188	0.132422	1.02545	0.975181	-0.0362581	product=nucleoside-triphosphatase
TGGT1_232130 |	5	0.711503	0.147823	1.02549	0.975141	-0.0363178	product=hypothetical protein
TGGT1_240570 |	3	0.695284	0.157838	1.02574	0.974907	-0.0366637	product=hypothetical protein
TGGT1_223960 |	8	0.719475	0.142985	1.0259	0.974752	-0.0368924	product=ubiquitin interaction motif family protein
TGGT1_251870 |	4	0.743644	0.128635	1.026	0.974658	-0.0370313	product=histone H2Bb
TGGT1_248700 |	9	0.802758	0.0954154	1.02608	0.974584	-0.037141	product=alveolin domain containing intermediate filament IMC12
TGGT1_305160 |	9	0.746544	0.126945	1.02626	0.974411	-0.037398	product=histone H2Ba
TGGT1_218250 |	1	0.846527	0.072359	1.02644	0.974244	-0.0376442	product=TAP42 family protein
TGGT1_277270 |	27	0.391608	0.407148	1.02647	0.974215	-0.0376873	product=NTPase II
TGGT1_237150 |	3	0.663367	0.178246	1.02681	0.973894	-0.0381628	product=putative minor histocompatibility antigen h13
TGGT1_264440 |	4	0.856181	0.0674345	1.02684	0.973866	-0.0382051	product=signal recognition particle receptor beta subunit protein
TGGT1_310050 |	2	0.531958	0.274123	1.02714	0.973575	-0.0386354	product=RNA recognition motif-containing protein
TGGT1_220500 |	3	0.790552	0.10207	1.02724	0.973485	-0.0387701	product=UBX domain-containing protein
TGGT1_248880 |	11	0.60202	0.220389	1.02729	0.973434	-0.0388449	product=GTPase RAB7
TGGT1_235970 |	11	0.630085	0.200601	1.02769	0.97306	-0.0393995	product=putative eukaryotic initiation factor-2 gamma
TGGT1_207640 |	10	0.620673	0.207137	1.0278	0.97295	-0.039563	product=isoleucyl-tRNA synthetase family protein
TGGT1_309590 |	16	0.602224	0.220242	1.0282	0.972573	-0.0401214	product=rhoptry protein ROP1
TGGT1_228170 |	10	0.623672	0.205044	1.0284	0.972385	-0.0404007	product=inner membrane complex protein IMC2A
TGGT1_269290 |	2	0.821281	0.0855085	1.02856	0.972235	-0.0406224	product=hypothetical protein
TGGT1_312990 |	1	0.915373	0.0384021	1.02878	0.972029	-0.0409284	product=DEAD/DEAH box ATP-dependent RNA helicase
TGGT1_319920 |	7	0.560894	0.251119	1.02903	0.971784	-0.0412917	product=2-oxo acid dehydrogenases acyltransferase (catalytic domain) domain-containing protein
TGGT1_297810 |	9	0.457373	0.33973	1.02957	0.971278	-0.0420439	product=hypothetical protein
TGGT1_263300 |	19	0.36585	0.436696	1.02996	0.970907	-0.0425946	product=eukaryotic porin protein
TGGT1_266990 |	7	0.731264	0.135926	1.03015	0.970729	-0.042859	product=beta-COP
TGGT1_202460 |	2	0.880378	0.0553308	1.03033	0.970567	-0.0431006	product=diacylglycerol kinase accessory domain (presumed) domain-containing protein
TGGT1_314780 |	4	0.565746	0.247379	1.03117	0.969773	-0.0442815	product=myosin G
TGGT1_220510 |	2	0.884965	0.053074	1.03122	0.969728	-0.0443483	product=hypothetical protein
TGGT1_263810 |	2	0.638344	0.194945	1.03173	0.969247	-0.0450631	product=hypothetical protein
TGGT1_223410 |	3	0.356248	0.448248	1.032	0.968989	-0.0454479	product=putative eukaryotic initiation factor-4E
TGGT1_216670 |	23	0.308993	0.510051	1.03207	0.968924	-0.0455443	product=FUSE-binding protein 2 / KH-type splicing regulatory protein
TGGT1_258100 |	1	0.876004	0.0574941	1.03226	0.968753	-0.0457994	product=TPR repeat region protein
TGGT1_238040A |	4	0.660855	0.179894	1.03267	0.968365	-0.0463775	product=protein disulfide-isomerase domain-containing protein
TGGT1_240600 |	21	0.378153	0.422332	1.03294	0.968113	-0.0467528	product=putative chaperonin cpn60
TGGT1_230420 |	8	0.519329	0.284558	1.0331	0.967961	-0.0469787	product=sarco/endoplasmic reticulum Ca2+-ATPase
TGGT1_225930 |	11	0.704706	0.151992	1.03314	0.967919	-0.0470419	product=triose-phosphate isomerase TPI-I
TGGT1_290950 |	31	0.547722	0.26144	1.03327	0.967798	-0.0472224	product=putative clathrin heavy chain
TGGT1_313640 |	2	0.698603	0.155769	1.0335	0.967585	-0.0475395	product=hypothetical protein
TGGT1_232230 |	4	0.255285	0.592974	1.03358	0.967513	-0.0476463	product=ribosomal protein RPL30
TGGT1_298630 |	3	0.804075	0.0947034	1.03431	0.966829	-0.0486679	product=vacuolar transporter chaperone VTC2
TGGT1_265370 |	2	0.340607	0.467746	1.03445	0.9667	-0.0488598	product=hypothetical protein
TGGT1_313380 |	9	0.709571	0.149004	1.03478	0.96639	-0.0493229	product=hypothetical protein
TGGT1_249240 |	7	0.439851	0.356694	1.03483	0.966344	-0.0493918	product=putative calmodulin
TGGT1_293430 |	5	0.571189	0.24322	1.03493	0.966248	-0.0495345	product=hypothetical protein
TGGT1_263990 |	3	0.304448	0.516487	1.03508	0.966106	-0.0497459	product=hypothetical protein
TGGT1_222360 |	5	0.793576	0.100412	1.03552	0.965703	-0.0503491	product=hypothetical protein
TGGT1_290910 |	1	0.901816	0.0448823	1.03565	0.965574	-0.0505414	product=hypothetical protein
TGGT1_310760 |	1	0.694321	0.15844	1.03628	0.964988	-0.0514174	product=protein phosphatase 2C domain-containing protein
TGGT1_232370 |	2	0.699364	0.155297	1.03683	0.964481	-0.0521751	product=CW-type Zinc Finger protein
TGGT1_228630 |	3	0.809354	0.0918617	1.03696	0.964354	-0.052365	product=hypothetical protein
TGGT1_236210 |	14	0.375647	0.42522	1.03728	0.964056	-0.0528108	product=putative peptidase M16 family potein
TGGT1_273905 |	4	0.684937	0.164349	1.03731	0.964028	-0.0528537	product=hypothetical protein
TGGT1_312110 |	10	0.481204	0.317671	1.03744	0.963907	-0.0530339	product=apicoplast-associated thioredoxin family protein Atrx1
TGGT1_297245 |	2	0.50829	0.293888	1.03749	0.963862	-0.0531021	product=transporter, major facilitator family protein
TGGT1_289770 |	2	0.829337	0.0812691	1.03815	0.963253	-0.0540128	product=mu1 adaptin
TGGT1_222100 |	9	0.496033	0.304489	1.03823	0.963173	-0.0541325	product=hypothetical protein
TGGT1_262930 |	3	0.794107	0.100121	1.03902	0.962443	-0.0552274	product=hypothetical protein
TGGT1_258060 |	5	0.466929	0.330749	1.03928	0.962202	-0.0555886	product=putative myosin heavy chain
TGGT1_283710 |	4	0.707083	0.15053	1.0394	0.962098	-0.0557446	product=longevity-assurance protein (LAG1) domain-containing protein
TGGT1_223390 |	18	0.555367	0.25542	1.03957	0.961936	-0.0559874	product=putative activating signal cointegrator 1 complex subunit 3 family 1 ASCC3L1
TGGT1_251630 |	2	0.752952	0.123233	1.0397	0.961813	-0.0561712	product=slc30a2 protein
TGGT1_289680 |	3	0.620122	0.207523	1.03992	0.961608	-0.0564788	product=Ras-related protein Rab11
TGGT1_229480 |	14	0.176727	0.752697	1.04002	0.961523	-0.0566065	product=putative calcium binding protein precursor
TGGT1_219850 |	10	0.661176	0.179683	1.04007	0.961471	-0.0566843	product=prolyl-tRNA synthetase (ProRS)
TGGT1_299210 |	16	0.411853	0.385258	1.04009	0.961451	-0.056714	product=CTP synthase
TGGT1_243910 |	5	0.546171	0.262671	1.04098	0.960634	-0.0579408	product=Cof family hydrolase subfamily protein
TGGT1_239490 |	3	0.296706	0.527673	1.04106	0.960562	-0.0580497	product=dehydrogenase E1 component family protein
TGGT1_202830 |	1	0.834482	0.0785831	1.04131	0.960329	-0.0583991	product=putative Elicitor-responsive protein
TGGT1_243800 |	4	0.497962	0.302804	1.04136	0.960285	-0.0584656	product=putative long-chain fatty acid CoA ligase
TGGT1_209140 |	1	0.762046	0.118019	1.04148	0.96017	-0.0586381	product=anti-silencing protein, ASF1 family protein
TGGT1_256970 |	10	0.0675087	1.17064	1.04149	0.960162	-0.0586504	product=putative vacuolar ATP synthase subunit A
TGGT1_251500 |	9	0.354397	0.450511	1.04159	0.960074	-0.0587831	product=putative eukaryotic initiation factor-3, subunit 3
TGGT1_217510 |	2	0.81743	0.0875494	1.04164	0.960025	-0.0588566	product=hypothetical protein
TGGT1_286530 |	1	0.813142	0.0898337	1.04191	0.959777	-0.0592285	product=hypothetical protein
TGGT1_284050 |	2	0.460606	0.33667	1.04213	0.959576	-0.0595303	product=DEAD/DEAH box helicase domain-containing protein
TGGT1_251810 |	15	0.334779	0.475241	1.0422	0.959508	-0.0596335	product=putative translation initiation factor eIF-5A
TGGT1_312630 |	34	0.416524	0.38036	1.04251	0.959228	-0.0600545	product=putative anonymous antigen-1
TGGT1_244870A |	1	0.916395	0.0379173	1.04311	0.958671	-0.0608918	product=putative quinone oxidoreductase
TGGT1_232350 |	40	0.430236	0.366294	1.04395	0.957902	-0.0620497	product=lactate dehydrogenase LDH1
TGGT1_243730 |	18	0.41111	0.386042	1.04466	0.957248	-0.0630352	product=rhoptry protein ROP9
TGGT1_309200 |	2	0.829498	0.0811847	1.04497	0.956964	-0.0634642	product=zinc finger (CCCH type) motif-containing protein
TGGT1_269442 |	4	0.527587	0.277706	1.0454	0.956575	-0.0640504	product=putative calmodulin
TGGT1_288460 |	5	0.768098	0.114583	1.04546	0.956521	-0.0641318	product=hypothetical protein
TGGT1_314750 |	1	0.78125	0.10721	1.04563	0.956361	-0.0643723	product=hypothetical protein
TGGT1_211420 |	6	0.456405	0.34065	1.04572	0.95628	-0.0644943	product=RNA recognition motif-containing protein
TGGT1_291950 |	5	0.64024	0.193657	1.04574	0.956263	-0.0645213	product=RNA recognition motif-containing protein
TGGT1_225080 |	9	0.33777	0.471379	1.04614	0.955893	-0.0650791	product=ribosomal protein RPS18
TGGT1_286450 |	4	0.705825	0.151303	1.04615	0.955888	-0.065086	product=dense granule protein GRA5
TGGT1_289300 |	22	0.731043	0.136057	1.04623	0.95581	-0.0652046	product=methionyl-tRNA synthetase
TGGT1_308890 |	5	0.638275	0.194992	1.04635	0.9557	-0.065371	product=transcription elongation factor SPT6
TGGT1_245470 |	3	0.606867	0.216906	1.04639	0.955668	-0.065418	product=mitotic checkpoint protein, BUB3 family protein
TGGT1_205010 |	6	0.412694	0.384372	1.04671	0.955376	-0.0658598	product=putative U2 small nuclear ribonucleoprotein family protein
TGGT1_239740 |	4	0.348749	0.457486	1.04693	0.955177	-0.0661602	product=dense granule protein GRA14
TGGT1_204160 |	1	0.84187	0.074755	1.04695	0.955153	-0.0661955	product=GYF domain-containing protein
TGGT1_289730 |	1	0.742142	0.129513	1.04707	0.955047	-0.066357	product=Pep3/Vps18/deep orange family protein
TGGT1_207240 |	1	0.887955	0.0516088	1.04736	0.954782	-0.0667566	product=hypothetical protein
TGGT1_290660 |	7	0.545786	0.262977	1.04751	0.954647	-0.0669609	product=RNA recognition motif-containing protein
TGGT1_248250 |	1	0.693075	0.15922	1.0477	0.954469	-0.0672295	product=putative translation initiation factor IF-2
TGGT1_285980B |	3	0.709427	0.149092	1.04781	0.954371	-0.0673781	product=glucosephosphate-mutase GPM1
TGGT1_244440 |	1	0.500987	0.300173	1.04783	0.954354	-0.067403	product=nucleoside transporter protein
TGGT1_202770 |	3	0.477645	0.320895	1.04805	0.954154	-0.0677056	product=RNA recognition motif-containing protein
TGGT1_246500 |	3	0.634813	0.197354	1.04815	0.954066	-0.0678397	product=surp module domain-containing protein
TGGT1_309265 |	1	0.861178	0.0649072	1.04815	0.954059	-0.0678489	product=oxidoreductase, short chain dehydrogenase/reductase family protein
TGGT1_267350 |	3	0.264747	0.577168	1.04878	0.953484	-0.0687189	product=LSM domain-containing protein
TGGT1_256990 |	12	0.544195	0.264245	1.04902	0.953273	-0.0690394	product=glycyl-tRNA synthetase
TGGT1_293470 |	1	0.186769	0.728695	1.04912	0.953183	-0.0691747	product=hypothetical protein
TGGT1_231970 |	9	0.32352	0.490099	1.04962	0.95273	-0.0698609	product=pre-mRNA processing splicing factor PRP8
TGGT1_244110 |	10	0.490629	0.309247	1.04987	0.952502	-0.0702061	product=nucleosome assembly protein (nap) protein
TGGT1_207690 |	2	0.77056	0.113193	1.05011	0.952282	-0.0705394	product=programmed cell death 5 protein
TGGT1_226860 |	5	0.574148	0.240976	1.05018	0.952217	-0.070638	product=SAG-related sequence SRS67
TGGT1_297070 |	3	0.687482	0.162739	1.05033	0.952083	-0.0708402	product=hypothetical protein
TGGT1_248990 |	2	0.721669	0.141662	1.05036	0.952051	-0.0708897	product=hypothetical protein
TGGT1_227990 |	3	0.724276	0.140096	1.0504	0.952015	-0.0709431	product=hypothetical protein
TGGT1_268835 |	13	0.288071	0.540501	1.05045	0.951975	-0.0710049	product=hypothetical protein
TGGT1_266060 |	11	0.0856418	1.06731	1.05094	0.951531	-0.0716781	product=ribosomal protein RPSA
TGGT1_217460 |	23	0.165576	0.781002	1.05143	0.951082	-0.0723582	product=glutaminyl-tRNA synthetase (GlnRS)
TGGT1_298970 |	2	0.741337	0.129984	1.05209	0.950488	-0.07326	product=LSM3, U6 small nuclear RNA associated isoform 2 family protein
TGGT1_231940 |	2	0.794315	0.100007	1.05212	0.950462	-0.073299	product=ThiF family protein
TGGT1_264830 |	6	0.625093	0.204055	1.05217	0.950413	-0.0733742	product=hypothetical protein
TGGT1_203310 |	22	0.163924	0.785358	1.05226	0.950334	-0.0734934	product=dense granule protein GRA7
TGGT1_267330 |	7	0.386464	0.412891	1.05311	0.949565	-0.0746617	product=fumarate hydratase
TGGT1_257350 |	4	0.417539	0.379303	1.05349	0.94923	-0.0751708	product=putative eukaryotic translation initiation factor
TGGT1_289550 |	1	0.73746	0.132261	1.054	0.948767	-0.0758746	product=WD domain, G-beta repeat-containing protein
TGGT1_275568 |	3	0.53547	0.271265	1.05429	0.948502	-0.076278	product=GPI transamidase subunit PIG-U protein
TGGT1_300180 |	2	0.719405	0.143027	1.05443	0.948376	-0.0764685	product=hypothetical protein
TGGT1_256000 |	1	0.125635	0.90089	1.05445	0.948361	-0.0764914	product=endoplasmic reticulum retention receptor
TGGT1_257740 |	6	0.368886	0.433108	1.05468	0.948156	-0.0768038	product=UMP-CMP kinase
TGGT1_224580 |	2	0.663776	0.177978	1.05468	0.948155	-0.0768059	product=RNA recognition motif-containing protein
TGGT1_261070 |	1	0.710238	0.148596	1.05523	0.94766	-0.0775584	product=apicoplast triosephosphate translocator APT1
TGGT1_254490 |	1	0.725528	0.139346	1.05534	0.947566	-0.0777021	product=Sel1 repeat-containing protein
TGGT1_293340 |	3	0.566573	0.246744	1.05535	0.947554	-0.0777194	product=putative ran binding family protein 1
TGGT1_211680 |	52	0.0757599	1.12056	1.05599	0.946983	-0.07859	product=protein disulfide isomerase
TGGT1_230410 |	7	0.168475	0.773464	1.05601	0.946961	-0.0786233	product=peroxiredoxin PRX3
TGGT1_242660 |	4	0.344915	0.462288	1.05643	0.946582	-0.0792005	product=putative vacuolar sorting protein 35
TGGT1_230690 |	1	0.651168	0.186307	1.05691	0.946156	-0.0798503	product=LNS2 (Lipin/Ned1/Smp2) protein
TGGT1_317720 |	6	0.400702	0.397179	1.05716	0.945929	-0.0801966	product=putative eukaryotic translation initiation factor 3 subunit 7
TGGT1_309730 |	14	0.379088	0.42126	1.05722	0.945879	-0.0802722	product=thioredoxin reductase
TGGT1_314400 |	10	0.326837	0.485669	1.05761	0.945526	-0.0808109	product=putative pyruvate dehydrogenase E1 component, beta subunit
TGGT1_229950 |	7	0.348089	0.45831	1.05802	0.945165	-0.0813616	product=putative 26S proteasome regulatory subunit 6b
TGGT1_290970 |	1	0.456104	0.340936	1.05861	0.944635	-0.0821705	product=8-amino-7-oxononanoate synthase
TGGT1_233020 |	1	0.864229	0.0633711	1.05898	0.944303	-0.0826785	product=Not1 N-terminal domain, CCR4-Not complex component protein
TGGT1_227970 |	3	0.581107	0.235744	1.05906	0.944234	-0.0827844	product=histone family DNA-binding protein
TGGT1_283730 |	2	0.730171	0.136575	1.0592	0.944105	-0.0829804	product=endomembrane protein 70 subfamily protein
TGGT1_267400 |	4	0.158544	0.799851	1.05938	0.943947	-0.0832216	product=ribosomal protein RPL32
TGGT1_228770 |	2	0.543182	0.265054	1.05948	0.94386	-0.0833553	product=hypothetical protein
TGGT1_202530 |	7	0.448394	0.348341	1.05965	0.94371	-0.0835847	product=aspartate-tRNA ligase
TGGT1_254620 |	1	0.400304	0.39761	1.06006	0.943347	-0.0841394	product=ribosomal protein RPL39
TGGT1_216120 |	1	0.676205	0.169922	1.06046	0.94299	-0.0846854	product=hypothetical protein
TGGT1_314820 |	1	0.196769	0.706044	1.06054	0.942914	-0.0848026	product=putative atp synthase F1, epsilon subunit
TGGT1_310670 |	6	0.397345	0.400832	1.06092	0.94258	-0.0853137	product=putative glycogen phosphorylase 1
TGGT1_260320 |	4	0.675598	0.170312	1.06093	0.942571	-0.0853271	product=Noc2p family protein
TGGT1_278830 |	13	0.160047	0.795753	1.06093	0.942566	-0.0853351	product=glucose-6-phosphate 1-dehydrogenase
TGGT1_360830 |	3	0.291994	0.534625	1.06121	0.94232	-0.0857113	product=nucleoside-triphosphatase
TGGT1_230380 |	1	0.483791	0.315342	1.06138	0.942168	-0.0859435	product=protein translocation complex, SEC61 gamma subunit
TGGT1_312200 |	4	0.444017	0.3526	1.06171	0.941878	-0.0863876	product=serine/threonine protein phosphatase
TGGT1_248420 |	1	0.567565	0.245985	1.06211	0.941518	-0.086939	product=hypothetical protein
TGGT1_253430 |	10	0.474653	0.323624	1.06223	0.941414	-0.0870991	product=putative asparagine synthetase
TGGT1_247760 |	7	0.415899	0.381012	1.06273	0.940972	-0.0877769	product=AMP-binding enzyme domain-containing protein
TGGT1_272910 |	16	0.196809	0.705954	1.0628	0.94091	-0.0878716	product=T-complex protein 1 delta subunit
TGGT1_245490 |	8	0.245159	0.610552	1.06333	0.940443	-0.0885874	product=microneme protein MIC8
TGGT1_305850 |	7	0.278624	0.554981	1.06365	0.94016	-0.0890224	product=RNA recognition motif-containing protein
TGGT1_310040 |	1	0.647502	0.188759	1.06401	0.93984	-0.0895129	product=putative ubiquitin conjugating enzyme E2
TGGT1_238070 |	5	0.370285	0.431464	1.06425	0.939628	-0.0898383	product=glutaredoxin domain-containing protein
TGGT1_238050 |	25	0.130817	0.883337	1.0644	0.939498	-0.0900388	product=nuclease and tudor domain-containing protein
TGGT1_299050 |	8	0.381184	0.418865	1.06497	0.938995	-0.0908104	product=ribosomal protein RPL17
TGGT1_209210 |	1	0.71233	0.147319	1.06532	0.938689	-0.0912804	product=hypothetical protein
TGGT1_247350 |	3	0.43411	0.3624	1.06533	0.938674	-0.0913045	product=thioredoxin domain-containing protein
TGGT1_239500 |	4	0.291973	0.534658	1.06546	0.938562	-0.0914759	product=putative proteasome subunit alpha type
TGGT1_219310 |	15	0.234852	0.629206	1.06581	0.938252	-0.091953	product=DnaK family protein
TGGT1_232600 |	9	0.159995	0.795894	1.06583	0.938233	-0.0919813	product=phospholipase, patatin family protein
TGGT1_260170 |	2	0.553959	0.256523	1.06594	0.938138	-0.092128	product=putative elongation factor EF-G
TGGT1_228210 |	4	0.526143	0.278896	1.06621	0.9379	-0.0924945	product=26S proteasome regulatory subunit
TGGT1_250340 |	5	0.123138	0.909606	1.06639	0.937741	-0.092739	product=centrin 2
TGGT1_244560 |	36	0.0289104	1.53895	1.06648	0.937666	-0.0928543	product=putative heat shock protein 90
TGGT1_232250 |	13	0.0557096	1.25407	1.0667	0.937468	-0.0931589	product=catalase
TGGT1_208370 |	6	0.2981	0.525639	1.06687	0.937324	-0.0933805	product=putative myosin heavy chain
TGGT1_239752 |	1	0.756938	0.12094	1.06692	0.937275	-0.0934551	product=hypothetical protein
TGGT1_294620 |	13	0.359457	0.444353	1.06735	0.936897	-0.0940375	product=putative eukaryotic initiation factor-3, subunit 8
TGGT1_265450 |	8	0.373017	0.428271	1.06761	0.936673	-0.0943826	product=hexokinase
TGGT1_250700 |	2	0.441446	0.355123	1.06781	0.936495	-0.0946567	product=hypothetical protein
TGGT1_311890 |	7	0.279548	0.553544	1.06782	0.936487	-0.0946696	product=hypothetical protein
TGGT1_270710 |	2	0.634967	0.197249	1.06787	0.936441	-0.0947396	product=WW domain binding protein 11
TGGT1_312480 |	5	0.48891	0.310771	1.06851	0.935881	-0.0956023	product=putative uracil phosphoribosyltransferase FUR1
TGGT1_315740 |	1	0.857542	0.0667447	1.06867	0.935746	-0.0958109	product=SAG-related sequence SRS54
TGGT1_248340 |	17	0.170791	0.767535	1.0689	0.935544	-0.0961233	product=GTP-binding nuclear protein ran/tc4
TGGT1_305510 |	2	0.701834	0.153766	1.06904	0.935423	-0.0963093	product=hypothetical protein
TGGT1_217540 |	5	0.297498	0.526516	1.06941	0.935097	-0.0968125	product=RNA recognition motif-containing protein
TGGT1_297500 |	17	0.291347	0.535589	1.07005	0.934535	-0.0976794	product=T-complex protein 1 eta subunit
TGGT1_209290 |	3	0.398212	0.399886	1.0708	0.933885	-0.0986837	product=ribosomal protein RPS28
TGGT1_205440 |	9	0.112008	0.950752	1.071	0.933707	-0.0989583	product=CCT chaperonin gamma subunit
TGGT1_225730 |	3	0.203095	0.6923	1.071	0.933706	-0.0989605	product=putative membrane protein
TGGT1_263720 |	1	0.529258	0.276332	1.07166	0.933134	-0.0998445	product=HMG (high mobility group) box domain-containing protein
TGGT1_265360 |	1	0.84521	0.0730352	1.07187	0.932951	-0.100126	product=hypothetical protein
TGGT1_252290 |	15	0.17134	0.766142	1.07204	0.932799	-0.100362	product=putative importin alpha
TGGT1_254880 |	2	0.487509	0.312017	1.07234	0.932541	-0.100761	product=Alpha-galactosidase
TGGT1_254520 |	4	0.556743	0.254345	1.07247	0.932429	-0.100934	product=mediator complex subunit MED11
TGGT1_220270 |	8	0.32752	0.484763	1.07276	0.932177	-0.101325	product=alveolin domain containing intermediate filament IMC6
TGGT1_300260 |	13	0.269059	0.570153	1.07286	0.932088	-0.101463	product=threonyl-tRNA synthetase family protein
TGGT1_235660 |	1	0.661591	0.17941	1.07295	0.932014	-0.101577	product=hypothetical protein
TGGT1_210840 |	4	0.752564	0.123457	1.07357	0.931471	-0.102417	product=arginyl-tRNA synthetase family protein
TGGT1_290720 |	1	0.683024	0.165564	1.07386	0.931216	-0.102812	product=putative vacuolar proton translocating ATPase subunit
TGGT1_282180 |	4	0.031058	1.50783	1.07393	0.931156	-0.102905	product=hypothetical protein
TGGT1_293360 |	4	0.128136	0.892329	1.07417	0.930954	-0.103218	product=hypothetical protein
TGGT1_268200 |	9	0.332181	0.478625	1.0745	0.930665	-0.103667	product=RNA recognition motif-containing protein
TGGT1_294220 |	1	0.65425	0.184256	1.07498	0.930253	-0.104305	product=hypothetical protein
TGGT1_201680 |	14	0.25512	0.593255	1.07506	0.930181	-0.104416	product=putative eukaryotic initiation factor-3 subunit 10
TGGT1_260540 |	5	0.217682	0.662177	1.07532	0.929952	-0.104771	product=alveolin domain containing intermediate filament IMC14
TGGT1_312420 |	4	0.504242	0.297361	1.07539	0.929892	-0.104866	product=hypothetical protein
TGGT1_316330 |	4	0.448378	0.348356	1.07711	0.928406	-0.107172	product=superoxide dismutase SOD2
TGGT1_318440 |	13	0.193908	0.712404	1.07755	0.92803	-0.107756	product=helicase associated domain (ha2) protein
TGGT1_237520 |	1	0.708446	0.149693	1.07775	0.927861	-0.10802	product=hypothetical protein
TGGT1_294670 |	8	0.222458	0.652752	1.07777	0.927843	-0.108048	product=translation initiation factor 3 subunit
TGGT1_235380 |	2	0.489892	0.3099	1.07783	0.927791	-0.108129	product=hypothetical protein
TGGT1_221380 |	3	0.152449	0.816876	1.07802	0.927628	-0.108382	product=alba 1
TGGT1_275480 |	2	0.679565	0.167769	1.07806	0.927596	-0.108431	product=Myb family DNA-binding domain-containing protein
TGGT1_318230 |	20	0.327142	0.485264	1.07824	0.927441	-0.108672	product=phosphoglycerate kinase PGKI
TGGT1_233820 |	1	0.625466	0.203797	1.07842	0.92728	-0.108923	product=DNA polymerase epsilon subunit B protein
TGGT1_261570 |	10	0.0978497	1.00944	1.07869	0.927047	-0.109286	product=ribosomal protein RPL7A
TGGT1_263180 |	20	0.129561	0.887526	1.07902	0.926769	-0.109719	product=myosin D
TGGT1_276190 |	1	0.282464	0.549036	1.07988	0.926031	-0.110868	product=hypothetical protein
TGGT1_319870 |	4	0.182203	0.739445	1.08044	0.925548	-0.11162	product=ubiquitin-conjugating enzyme subfamily protein
TGGT1_306210 |	1	0.621027	0.206889	1.0805	0.925502	-0.111693	product=RNA polymerase II accessory factor CDC73
TGGT1_306390 |	1	0.710796	0.148255	1.08115	0.92494	-0.112568	product=hypothetical protein
TGGT1_288570 |	1	0.494742	0.305621	1.0812	0.924896	-0.112637	product=hypothetical protein
TGGT1_263700 |	10	0.0405226	1.3923	1.0814	0.924726	-0.112902	product=ribosomal protein RPS14
TGGT1_258410 |	10	0.15307	0.815109	1.0822	0.924046	-0.113963	product=photosensitized INA-labeled protein PHIL1
TGGT1_247930 |	1	0.840787	0.075314	1.08222	0.924026	-0.113995	product=SNARE domain-containing protein
TGGT1_290160 |	5	0.288322	0.540123	1.08247	0.923811	-0.114331	product=putative sortilin
TGGT1_258826 |	2	0.633475	0.19827	1.08266	0.923649	-0.114583	product=hypothetical protein
TGGT1_214790 |	1	0.869942	0.0605097	1.08349	0.922943	-0.115687	product=glycoprotein
TGGT1_307570 |	2	0.749767	0.125074	1.08467	0.921941	-0.117254	product=putative glycerol-3-phosphate dehydrogenase (gpdh)
TGGT1_232050 |	12	0.0395368	1.403	1.0849	0.921747	-0.117558	product=DnaJ domain-containing protein
TGGT1_273520 |	10	0.137704	0.861054	1.08491	0.921735	-0.117576	product=PCI domain-containing protein
TGGT1_300030 |	1	0.840989	0.0752097	1.08543	0.921293	-0.118269	product=hypothetical protein
TGGT1_310030 |	11	0.0205984	1.68617	1.08544	0.921283	-0.118283	product=putative cyclase-associated protein
TGGT1_202890 |	1	0.163213	0.787244	1.08577	0.921007	-0.118715	product=hypothetical protein
TGGT1_300140 |	23	0.0738205	1.13182	1.08615	0.920686	-0.119218	product=putative elongation factor 1-gamma
TGGT1_269330 |	1	0.636382	0.196282	1.08623	0.920612	-0.119334	product=hypothetical protein
TGGT1_230480 |	1	0.45225	0.344621	1.08624	0.920608	-0.11934	product=hypothetical protein
TGGT1_222860 |	7	0.166799	0.777806	1.08665	0.920262	-0.119883	product=putative eukaryotic translation initiation factor
TGGT1_247520 |	3	0.316834	0.499168	1.08672	0.920199	-0.119983	product=hypothetical protein
TGGT1_234450 |	11	0.0837032	1.07726	1.08725	0.919755	-0.120678	product=ribosomal protein RPS15A
TGGT1_293390 |	1	0.780652	0.107543	1.08771	0.919366	-0.121289	product=putative cytochrome C-type heme lyase
TGGT1_320050 |	11	0.0559863	1.25192	1.08772	0.919353	-0.121309	product=ribosomal protein RPL5
TGGT1_259200B |	1	0.587326	0.23112	1.08813	0.919005	-0.121855	product=Na+/H+ exchanger NHE1
TGGT1_221610 |	1	0.770648	0.113144	1.08817	0.918974	-0.121904	product=ubiquitin carboxyl-terminal hydrolase
TGGT1_217820 |	11	0.420224	0.376519	1.08867	0.918549	-0.122572	product=PCI domain-containing protein
TGGT1_251780 |	20	0.265665	0.575666	1.0893	0.918024	-0.123396	product=heat shock protein
TGGT1_284560 |	7	0.311066	0.507147	1.08957	0.917792	-0.123761	product=ribosomal protein RPL9
TGGT1_232410 |	13	0.038796	1.41121	1.0902	0.917265	-0.12459	product=PDI family protein
TGGT1_234610 |	2	0.385831	0.413603	1.09045	0.917054	-0.124922	product=WD-40 repeat protein
TGGT1_292080 |	16	0.102031	0.991266	1.09047	0.917033	-0.124954	product=leucyl-tRNA synthetase
TGGT1_320600 |	11	0.246559	0.608078	1.09055	0.916965	-0.125061	product=cold-shock DNA-binding domain-containing protein
TGGT1_277710 |	1	0.499199	0.301727	1.09068	0.91686	-0.125227	product=hypothetical protein
TGGT1_209910 |	4	0.253378	0.59623	1.09081	0.916749	-0.125401	product=histone H2Bv
TGGT1_242330 |	10	0.0263159	1.57978	1.09102	0.916575	-0.125676	product=ribosomal protein RPS5
TGGT1_213350 |	7	0.323144	0.490604	1.09117	0.916448	-0.125874	product=ribosomal protein RPS15
TGGT1_294898 |	10	0.0714887	1.14576	1.09144	0.916223	-0.126229	product=tetratricopeptide repeat-containing protein
TGGT1_236580 |	3	0.172279	0.763767	1.09171	0.915996	-0.126587	product=Prp31-15.5k-U4 Snrna Complex family protein
TGGT1_243710 |	19	0.160524	0.794461	1.09219	0.915589	-0.127228	product=t-complex protein beta subunit
TGGT1_231910 |	7	0.551098	0.258771	1.09227	0.915524	-0.127331	product=ATP synthase F1 gamma subunit
TGGT1_265840 |	1	0.205471	0.68725	1.09243	0.915394	-0.127535	product=hypothetical protein
TGGT1_206470 |	9	0.0196024	1.70769	1.09259	0.91526	-0.127747	product=pyruvate dehydrogenase complex subunit PDH-E3II
TGGT1_202380 |	5	0.672234	0.17248	1.09265	0.915207	-0.127831	product=putative rab GDI alpha
TGGT1_246100 |	2	0.249339	0.60321	1.09283	0.915053	-0.128072	product=putative phosducin
TGGT1_313390 |	10	0.093842	1.0276	1.09337	0.914602	-0.128784	product=ribosomal protein RPL6
TGGT1_315610 |	2	0.47472	0.323562	1.09355	0.914453	-0.129019	product=hypothetical protein
TGGT1_249530 |	11	0.295813	0.528983	1.09356	0.914445	-0.129032	product=putative exportin 1
TGGT1_217870 |	1	0.838939	0.0762695	1.09357	0.914439	-0.129042	product=DHHC zinc finger domain-containing protein
TGGT1_210790 |	1	0.413397	0.383633	1.09389	0.914167	-0.129471	product=putative dihydroorotate dehydrogenase reveal
TGGT1_216790 |	7	0.0568785	1.24505	1.09425	0.913867	-0.129944	product=putative ATP-binding cassette sub-family E member 1
TGGT1_215430 |	4	0.0548352	1.26094	1.09445	0.913701	-0.130206	product=hypothetical protein
TGGT1_229180 |	15	0.0556043	1.25489	1.09463	0.913555	-0.130437	product=HEAT repeat-containing protein
TGGT1_244150 |	1	0.248285	0.605049	1.09569	0.912671	-0.131833	product=glycerate kinase
TGGT1_210800 |	2	0.562095	0.25019	1.0957	0.912655	-0.131859	product=putative activator of hsp90 ATPase
TGGT1_288630 |	2	0.0737465	1.13226	1.09664	0.911878	-0.133087	product=putative nucleosome assembly protein (NAP)
TGGT1_263050 |	7	0.0585473	1.23249	1.09738	0.911263	-0.134061	product=ribosomal protein RPL13
TGGT1_251690 |	17	0.186522	0.72927	1.09748	0.911175	-0.1342	product=putative seryl-tRNA synthetase, cytoplasmic
TGGT1_242290 |	4	0.177606	0.750543	1.09755	0.911117	-0.134292	product=putative proteasome subunit alpha1
TGGT1_289650 |	15	0.129886	0.886438	1.09785	0.910871	-0.134682	product=PEP-carboxykinase I
TGGT1_218590 |	4	0.360693	0.442862	1.09793	0.910801	-0.134792	product=protein phosphatase 2C domain-containing protein
TGGT1_305050 |	4	0.0271028	1.56699	1.09913	0.909809	-0.136365	product=putative calmodulin
TGGT1_227450 |	1	0.737066	0.132494	1.10007	0.909031	-0.137599	product=hydrolase, NUDIX family protein
TGGT1_235490 |	5	0.485368	0.313929	1.1001	0.909008	-0.137635	product=hypothetical protein
TGGT1_258130 |	3	0.368408	0.43367	1.10051	0.908668	-0.138176	product=Rab1 protein
TGGT1_262980 |	1	0.693591	0.158896	1.10114	0.90815	-0.138997	product=hypothetical protein
TGGT1_295040 |	11	0.502675	0.298713	1.10131	0.908014	-0.139214	product=HEAT repeat-containing protein
TGGT1_297960B |	2	0.131294	0.881755	1.10198	0.907456	-0.140101	product=rhoptry neck protein RON6
TGGT1_239710 |	2	0.665454	0.176882	1.10252	0.907013	-0.140805	product=phosphomannomutase
TGGT1_300060 |	1	0.607554	0.216415	1.10254	0.906996	-0.140832	product=signal peptidase subunit protein
TGGT1_312090 |	14	0.104282	0.981792	1.1037	0.90604	-0.142353	product=ribosomal protein RPL23
TGGT1_295850 |	1	0.857011	0.0670136	1.10378	0.905974	-0.142459	product=cyclic nucleotide-binding domain-containing protein
TGGT1_310790 |	6	0.356517	0.44792	1.10383	0.905936	-0.142518	product=hypothetical protein
TGGT1_268950 |	7	0.0737037	1.13251	1.10386	0.905914	-0.142555	product=hypothetical protein
TGGT1_280410 |	1	0.565221	0.247782	1.10403	0.905772	-0.142781	product=3'5'-cyclic nucleotide phosphodiesterase domain-containing protein
TGGT1_209950 |	12	0.0400586	1.3973	1.10416	0.905664	-0.142952	product=putative thioredoxin
TGGT1_241850 |	1	0.343482	0.464095	1.1042	0.905629	-0.143007	product=hypothetical protein
TGGT1_229670 |	9	0.143456	0.843282	1.10439	0.905473	-0.143256	product=ribosomal protein RPS23
TGGT1_289830 |	8	0.0147466	1.83131	1.10488	0.905072	-0.143895	product=putative eukaryotic initiation factor-3, delta subunit
TGGT1_262040 |	8	0.11209	0.950433	1.10546	0.904602	-0.144645	product=SAC3/GANP family protein
TGGT1_236140 |	1	0.816882	0.0878405	1.1057	0.904407	-0.144955	product=hypothetical protein
TGGT1_241820 |	2	0.598127	0.223207	1.10581	0.904317	-0.145099	product=putative membrane protein
TGGT1_286120 |	10	0.0294456	1.53098	1.10584	0.904292	-0.145139	product=prolyl endopeptidase
TGGT1_262690 |	3	0.288962	0.53916	1.10614	0.904048	-0.145529	product=ribosomal protein RPL27
TGGT1_305780 |	1	0.739379	0.131133	1.10626	0.903947	-0.14569	product=putative 5'-3' exoribonuclease
TGGT1_308840 |	16	0.0656376	1.18285	1.10641	0.903826	-0.145883	product=SAG-related sequence SRS51 (SRS3)
TGGT1_223940 |	4	0.186092	0.730271	1.10643	0.903811	-0.145907	product=GAP45 protein (GAP45)
TGGT1_285870 |	5	0.0374332	1.42674	1.10657	0.903695	-0.146092	product=SAG-related sequence SRS20A
TGGT1_226600 |	1	0.646585	0.189374	1.10693	0.903397	-0.146568	product=putative syntaxin 5
TGGT1_318510 |	2	0.357863	0.446284	1.10706	0.90329	-0.146739	product=putative N-ethylmaleimide-sensitive fusion protein
TGGT1_260260 |	14	0.127618	0.894087	1.10806	0.902477	-0.148039	product=ribosomal protein RPP1
TGGT1_209260 |	4	0.076735	1.11501	1.10894	0.901765	-0.149177	product=putative cytochrome c oxidase subunit
TGGT1_293180 |	13	0.0875868	1.05756	1.10908	0.901647	-0.149366	product=NADP-specific glutamate dehydrogenase
TGGT1_278270 |	1	0.355207	0.449518	1.1095	0.901306	-0.149911	product=putative nucleolar protein, structural component of H/ACA snoRNP
TGGT1_294730 |	2	0.516911	0.286584	1.10954	0.901272	-0.149966	product=hypothetical protein
TGGT1_217890 |	10	0.125833	0.900205	1.10989	0.900992	-0.150414	product=putative alkyl hydroperoxide reductase/ Thiol specific antioxidant/ Mal allergen
TGGT1_264610 |	2	0.16805	0.774562	1.11132	0.899828	-0.152279	product=RNA recognition motif-containing protein
TGGT1_266080 |	4	0.355034	0.44973	1.11141	0.899757	-0.152393	product=hypothetical protein
TGGT1_260500 |	2	0.454589	0.342382	1.11169	0.89953	-0.152757	product=putative COPI associated protein
TGGT1_279390 |	14	0.111145	0.954109	1.11194	0.899325	-0.153085	product=putative proliferation-associated protein 2G4
TGGT1_295350 |	8	0.0786589	1.10425	1.11231	0.899031	-0.153557	product=putative nucleoside diphosphate kinase
TGGT1_313580 |	1	0.767353	0.115005	1.11249	0.898887	-0.153788	product=cytochrome b5 family heme/steroid binding domain-containing protein
TGGT1_259240 |	4	0.00227981	2.6421	1.1127	0.898716	-0.154063	product=ribosomal protein RPS21
TGGT1_269710 |	1	0.745991	0.127267	1.11328	0.898246	-0.154817	product=hypothetical protein
TGGT1_319530 |	1	0.598165	0.223179	1.11371	0.897901	-0.155371	product=splicing factor SF2
TGGT1_229030 |	3	0.391003	0.40782	1.1138	0.897829	-0.155487	product=hypothetical protein
TGGT1_290030 |	1	0.1216	0.915068	1.1141	0.897589	-0.155873	product=hypothetical protein
TGGT1_229640 |	1	0.590699	0.228633	1.11428	0.897442	-0.156109	product=hypothetical protein
TGGT1_202680 |	16	0.06731	1.17192	1.11482	0.897008	-0.156807	product=putative peptidase M16, alpha subunit
TGGT1_266640 |	10	0.0274966	1.56072	1.11556	0.896414	-0.157762	product=putative Acetyl-coenzyme A synthetase 2
TGGT1_290710 |	2	0.0322456	1.49153	1.11582	0.896199	-0.158108	product=hypothetical protein
TGGT1_243460 |	3	0.800375	0.0967065	1.1161	0.895978	-0.158465	product=hypothetical protein
TGGT1_202630 |	4	0.0389463	1.40953	1.1162	0.895894	-0.1586	product=ATP-dependent metallopeptidase HflB subfamily protein
TGGT1_258150 |	2	0.0911055	1.04046	1.11663	0.895549	-0.159156	product=putative proteasome subunit alpha type 7
TGGT1_250770 |	17	0.117088	0.931486	1.11663	0.895549	-0.159156	product=putative eukaryotic initiation factor-4A
TGGT1_226970 |	7	0.0310686	1.50768	1.11707	0.895197	-0.159723	product=ribosomal protein RPS11
TGGT1_247460 |	5	0.368236	0.433873	1.11731	0.895003	-0.160035	product=proliferating cell nuclear antigen PCNA1
TGGT1_245680 |	6	0.0108693	1.9638	1.11825	0.894251	-0.161248	product=ribosomal protein RPL21
TGGT1_285510 |	4	0.0872616	1.05918	1.11837	0.894157	-0.1614	product=hypothetical protein
TGGT1_234505 |	5	0.490717	0.309168	1.11881	0.893806	-0.161966	product=putative phenylalanyl-tRNA synthetase alpha chain A
TGGT1_263530 |	3	0.122994	0.910115	1.11882	0.893796	-0.161983	product=putative chaperonin
TGGT1_225690 |	1	0.591528	0.228025	1.12015	0.892738	-0.163691	product=hypothetical protein
TGGT1_294610 |	1	0.419436	0.377334	1.12018	0.892716	-0.163727	product=putative histone lysine methyltransferase, SET
TGGT1_260820 |	4	0.0607275	1.21661	1.12052	0.892442	-0.164169	product=IMC sub-compartment protein ISP1
TGGT1_313080 |	6	0.0469219	1.32862	1.12056	0.892412	-0.164219	product=hypothetical protein
TGGT1_318410 |	12	0.138223	0.85942	1.1215	0.891661	-0.165432	product=putative TCP-1 chaperonin
TGGT1_213030 |	3	0.000166491	3.77861	1.12154	0.891629	-0.165485	product=hypothetical protein
TGGT1_263580 |	4	0.147913	0.829994	1.122	0.891269	-0.166067	product=bromodomain-containing protein
TGGT1_281920 |	1	0.461014	0.336286	1.12244	0.890917	-0.166637	product=V-type ATPase, D subunit protein
TGGT1_293440 |	2	0.29996	0.522936	1.12274	0.890676	-0.167028	product=hypothetical protein
TGGT1_215460 |	4	0.0159627	1.79689	1.12304	0.890442	-0.167407	product=ribosomal protein RPS24
TGGT1_224890 |	1	0.369182	0.432759	1.12314	0.890359	-0.167542	product=hypothetical protein
TGGT1_246540 |	5	0.0540224	1.26743	1.124	0.88968	-0.168642	product=cytochrome c1, heme protein
TGGT1_253290 |	9	0.0913759	1.03917	1.12416	0.889553	-0.168848	product=valyl-tRNA synthetase
TGGT1_281640 |	1	0.515424	0.287835	1.12418	0.889537	-0.168873	product=hypothetical protein
TGGT1_270380 |	9	0.000869375	3.06079	1.12471	0.889122	-0.169547	product=ribosomal protein RPS13
TGGT1_236650 |	7	0.0276507	1.55829	1.12492	0.888951	-0.169824	product=DEAD (Asp-Glu-Ala-Asp) box polypeptide 17
TGGT1_280600 |	14	0.146214	0.83501	1.12518	0.888747	-0.170155	product=putative histidyl-tRNA synthetase (HisRS)
TGGT1_244280 |	2	0.0697425	1.1565	1.12563	0.88839	-0.170736	product=hypothetical protein
TGGT1_222850 |	2	0.323536	0.490077	1.12577	0.888277	-0.170918	product=stress responsive a/b barrel domain-containing protein
TGGT1_222220 |	9	0.0316907	1.49907	1.12612	0.888005	-0.171361	product=alveolin domain containing intermediate filament IMC7
TGGT1_408820 |	3	0.389844	0.409109	1.12623	0.887917	-0.171503	product=NTPase
TGGT1_257040 |	5	0.0072423	2.14012	1.12676	0.887503	-0.172176	product=TB2/DP1, HVA22 family protein
TGGT1_204020 |	6	0.0437088	1.35943	1.12724	0.887121	-0.172797	product=ribosomal protein RPL8
TGGT1_201800 |	4	0.345354	0.461735	1.12739	0.887001	-0.172992	product=hypothetical protein
TGGT1_263630 |	2	0.402699	0.39502	1.12774	0.886732	-0.17343	product=hypothetical protein
TGGT1_244310 |	3	0.328726	0.483165	1.12774	0.886731	-0.173431	product=GTP-binding protein
TGGT1_206610 |	4	0.508899	0.293368	1.12811	0.88644	-0.173905	product=pyruvate dehydrogenase complex subunit PDH-E2
TGGT1_218940 |	3	0.0874686	1.05815	1.12843	0.886185	-0.174321	product=hypothetical protein
TGGT1_218280 |	2	0.381401	0.418618	1.12901	0.885731	-0.175059	product=putative eukaryotic porin
TGGT1_207840 |	7	0.033408	1.47615	1.12901	0.885731	-0.175059	product=ribosomal protein RPS17
TGGT1_216860 |	16	0.136523	0.864793	1.12939	0.885436	-0.175541	product=DEAD (Asp-Glu-Ala-Asp) box polypeptide DDX39
TGGT1_219700 |	5	0.316735	0.499304	1.12985	0.885073	-0.176132	product=putative DNA replication licensing factor MCM4
TGGT1_215470 |	9	0.000774735	3.11085	1.13028	0.884738	-0.176678	product=ribosomal protein RPL10A
TGGT1_247410 |	5	0.129577	0.887472	1.13071	0.884399	-0.177231	product=hypothetical protein
TGGT1_223590 |	6	0.206952	0.68413	1.13087	0.884272	-0.177437	product=proteasome subunit
TGGT1_313430 |	2	0.696869	0.156849	1.1313	0.88394	-0.17798	product=hypothetical protein
TGGT1_215260 |	21	0.0767623	1.11485	1.13133	0.883914	-0.178021	product=carbamoylphosphate synthetase
TGGT1_255260 |	13	0.0106052	1.97448	1.13261	0.882916	-0.179651	product=apical membrane antigen AMA1
TGGT1_209800 |	2	0.217193	0.663153	1.13285	0.882727	-0.17996	product=formate/nitrite transporter protein
TGGT1_252390 |	1	0.223567	0.650591	1.13306	0.882564	-0.180228	product=hypothetical protein
TGGT1_220100 |	9	0.146249	0.834907	1.13366	0.882097	-0.180991	product=phosphoribosylpyrophosphate synthetase
TGGT1_214940 |	9	0.0979284	1.00909	1.13392	0.881897	-0.181318	product=MIC2-associated protein M2AP
TGGT1_321620 |	16	0.0594664	1.22573	1.1356	0.880594	-0.183451	product=dynamin-related protein DRPB
TGGT1_212270 |	2	0.245977	0.609105	1.13562	0.880573	-0.183486	product=hypothetical protein
TGGT1_309120 |	21	0.00101373	2.99408	1.1358	0.880439	-0.183706	product=ribosomal protein RPL4
TGGT1_307850 |	2	0.271681	0.56594	1.13607	0.880226	-0.184053	product=6-phosphogluconate dehydrogenase
TGGT1_243930 |	11	0.00630424	2.20037	1.13638	0.879988	-0.184445	product=hypothetical protein
TGGT1_288680 |	2	0.398993	0.399035	1.13781	0.878879	-0.186264	product=endonuclease IV APN
TGGT1_273460 |	16	0.00541151	2.26668	1.13794	0.878781	-0.186425	product=eukaryotic translation initiation factor 3 subunit 6 interacting protein
TGGT1_201380 |	6	0.079714	1.09847	1.13824	0.87855	-0.186804	product=putative chorismate synthase
TGGT1_247550 |	19	0.0192733	1.71504	1.13842	0.878412	-0.18703	product=heat shock protein HSP60
TGGT1_316520 |	1	0.758111	0.120267	1.13867	0.878219	-0.187347	product=1,4-alpha-glucan-branching enzyme
TGGT1_219710 |	4	0.0168076	1.77449	1.13895	0.878003	-0.187702	product=hypothetical protein
TGGT1_308020 |	15	0.0199646	1.69974	1.1403	0.876961	-0.189416	product=SAG-related sequence SRS57 (SAG3)
TGGT1_300280 |	3	0.0253747	1.5956	1.14099	0.876435	-0.190282	product=LSM domain-containing protein
TGGT1_246130 |	7	0.0091468	2.03873	1.14142	0.876098	-0.190835	product=serpin (serine proteinase inhibitor) superfamily protein
TGGT1_315210 |	1	0.243446	0.613598	1.14345	0.874543	-0.193398	product=putative rhoptry protein
TGGT1_215060 |	3	0.16373	0.785872	1.14351	0.874503	-0.193465	product=putative small GTP-binding protein sar1
TGGT1_286090 |	1	0.487389	0.312124	1.14351	0.874501	-0.193469	product=putative translation initiation factor SUI1
TGGT1_274190 |	6	0.244038	0.612543	1.14437	0.873843	-0.194554	product=putative eukaryotic initiation factor 2B epsilon subunit
TGGT1_268890 |	2	0.355798	0.448796	1.14534	0.873105	-0.195773	product=citrate synthase I
TGGT1_273760 |	51	0.00406788	2.39063	1.14617	0.87247	-0.196823	product=heat shock protein HSP70
TGGT1_313560 |	1	0.462872	0.334539	1.14626	0.872399	-0.19694	product=putative 60S ribosomal protein L7a
TGGT1_214750 |	5	0.0409572	1.38767	1.14669	0.872073	-0.197479	product=hypothetical protein
TGGT1_249390 |	22	0.0356763	1.44762	1.14675	0.872029	-0.197552	product=glutamate/leucine/phenylalanine/valine dehydrogenase family protein
TGGT1_227360 |	11	0.0128222	1.89204	1.14684	0.871959	-0.197667	product=ribosomal protein RPL3
TGGT1_316900 |	1	0.551156	0.258726	1.1469	0.871915	-0.19774	product=Sas10 C-terminal domain-containing protein
TGGT1_304740 |	1	0.538733	0.268626	1.1474	0.871533	-0.198373	product=rhoptry kinase family protein ROP35
TGGT1_214930 |	1	0.0901008	1.04527	1.14752	0.871446	-0.198517	product=hypothetical protein
TGGT1_226250 |	21	0.0213059	1.6715	1.14788	0.871174	-0.198967	product=DEAD (Asp-Glu-Ala-Asp) box polypeptide DDX3X
TGGT1_247770 |	1	0.0980209	1.00868	1.14805	0.871041	-0.199188	product=hypothetical protein
TGGT1_233520 |	8	0.0214651	1.66827	1.14822	0.870912	-0.199402	product=ATP-dependent RNA helicase
TGGT1_256760 |	19	0.00695651	2.15761	1.14831	0.870847	-0.199508	product=pyruvate kinase PyK1
TGGT1_245460 |	9	0.00302579	2.51916	1.1497	0.869793	-0.201255	product=ribosomal protein RPS8
TGGT1_267060 |	5	0.00294876	2.53036	1.15039	0.869267	-0.202128	product=ribosomal protein RPL14
TGGT1_248460 |	8	0.0435211	1.3613	1.15124	0.868631	-0.203185	product=putative ubiquitin
TGGT1_270360 |	1	0.0185388	1.73192	1.15199	0.868062	-0.204131	product=hypothetical protein
TGGT1_250830 |	8	0.206794	0.684462	1.15227	0.867853	-0.204477	product=SAC3/GANP family protein
TGGT1_266070 |	2	0.187601	0.726766	1.1528	0.867455	-0.20514	product=ribosomal protein RPL31
TGGT1_300000 |	5	0.00268354	2.57129	1.15293	0.867354	-0.205308	product=ribosomal protein RPL18
TGGT1_310420 |	2	0.0606885	1.21689	1.15382	0.866689	-0.206413	product=hypothetical protein
TGGT1_290600 |	5	0.0769001	1.11407	1.154	0.866554	-0.206639	product=succinyl-CoA-synthetase alpha SCSA
TGGT1_306930 |	3	0.0444008	1.35261	1.15421	0.866394	-0.206905	product=putative proteasome subunit beta type 7 precursor
TGGT1_230160 |	8	0.0219764	1.65804	1.15453	0.866152	-0.207309	product=hypothetical protein
TGGT1_234380 |	7	0.0402927	1.39477	1.15459	0.866107	-0.207383	product=hypothetical protein
TGGT1_309752 |	9	0.00514506	2.28861	1.15485	0.865915	-0.207703	product=putative succinate-Coenzyme A ligase, beta subunit
TGGT1_206510 |	11	0.00799445	2.09721	1.15583	0.865176	-0.208935	product=toxolysin TLN4
TGGT1_248480 |	11	0.00179039	2.74705	1.15733	0.864059	-0.210798	product=ribosomal protein RPS9
TGGT1_243590 |	1	0.277877	0.556147	1.1576	0.863856	-0.211138	product=endonuclease/exonuclease/phosphatase family protein
TGGT1_233190 |	1	0.500896	0.300252	1.15883	0.862941	-0.212666	product=SKIP/SNW domain-containing protein
TGGT1_236930 |	1	0.586421	0.231791	1.1593	0.862593	-0.213249	product=hypothetical protein
TGGT1_301440 |	8	0.117194	0.931094	1.15979	0.862226	-0.213862	product=calcium-dependent protein kinase CDPK1
TGGT1_201780 |	13	0.0058943	2.22957	1.15987	0.862164	-0.213965	product=microneme protein MIC2
TGGT1_272400 |	2	0.0913207	1.03943	1.16005	0.862032	-0.214187	product=casein kinase ii regulatory subunit protein
TGGT1_278670 |	1	0.417529	0.379314	1.16017	0.861943	-0.214336	product=ubiquitin-conjugating enzyme subfamily protein
TGGT1_263040 |	12	0.000564201	3.24857	1.16034	0.861814	-0.214551	product=ribosomal protein RPS16
TGGT1_312618 |	3	0.590208	0.228995	1.16092	0.861388	-0.215265	product=hypothetical protein
TGGT1_244200 |	9	0.0615027	1.21111	1.16125	0.861138	-0.215683	product=putative 2-oxoglutarate dehydrogenase e1 component, mitochondrial precursor
TGGT1_293580 |	4	0.217088	0.663364	1.16267	0.860091	-0.217438	product=prefoldin subunit protein
TGGT1_244470 |	2	0.0370759	1.43091	1.16301	0.85984	-0.21786	product=hypothetical protein
TGGT1_237470 |	1	0.622168	0.206092	1.16319	0.859708	-0.218081	product=glycine cleavage T-protein (aminomethyl transferase) domain-containing protein
TGGT1_292130 |	9	0.000180119	3.74444	1.16342	0.859537	-0.218369	product=ribosomal protein RPL13A
TGGT1_289750 |	11	0.0239062	1.62149	1.16352	0.859463	-0.218493	product=ribosomal-ubiquitin protein RPL40
TGGT1_223710 |	2	0.693935	0.158681	1.16358	0.859415	-0.218573	product=tetratricopeptide repeat-containing protein
TGGT1_288720 |	15	0.000652728	3.18527	1.16388	0.859196	-0.218941	product=ribosomal protein RPL10
TGGT1_212290 |	5	0.00237736	2.6239	1.16413	0.859014	-0.219247	product=ribosomal protein RPS19
TGGT1_213069 |	1	0.582263	0.234881	1.16453	0.858717	-0.219745	product=hypothetical protein
TGGT1_231410 |	9	0.0280365	1.55228	1.16458	0.858682	-0.219804	product=hypothetical protein
TGGT1_246550 |	1	0.0860641	1.06518	1.16461	0.858655	-0.219849	product=aspartyl protease ASP3
TGGT1_206690 |	2	0.149488	0.825393	1.16681	0.857036	-0.222573	product=glideosome-associated protein with multiple-membrane spans GAPM2B
TGGT1_288380 |	31	0.00340464	2.46793	1.16796	0.856193	-0.223993	product=heat shock protein HSP90
TGGT1_209190 |	1	0.700346	0.154687	1.16821	0.856013	-0.224296	product=ABC transporter transmembrane region domain-containing protein
TGGT1_252340 |	1	0.462212	0.335159	1.16849	0.855805	-0.224645	product=hypothetical protein
TGGT1_247330 |	2	0.414948	0.382007	1.16879	0.855583	-0.22502	product=hypothetical protein
TGGT1_207060 |	2	0.12458	0.904552	1.16924	0.855253	-0.225576	product=ribonucleoside-diphosphate reductase small subunit
TGGT1_280610 |	4	0.131006	0.882708	1.16963	0.854971	-0.226053	product=signal recognition particle receptor alpha subunit
TGGT1_215010 |	2	0.468112	0.32965	1.1699	0.854775	-0.226384	product=hypothetical protein
TGGT1_232300 |	11	0.00738143	2.13186	1.17019	0.854564	-0.226739	product=ribosomal protein RPS3
TGGT1_232830 |	1	0.226186	0.645534	1.17098	0.853986	-0.227716	product=putative vacuolar proton translocating ATPase subunit A
TGGT1_316250 |	1	0.376099	0.424697	1.17222	0.853085	-0.229239	product=hypothetical protein
TGGT1_229250A |	8	3.61327e-05	4.4421	1.17296	0.852547	-0.230148	product=ribosomal protein RPL28
TGGT1_206480 |	4	0.130782	0.883453	1.17607	0.850288	-0.233977	product=hypothetical protein
TGGT1_224060 |	6	0.0233173	1.63232	1.17632	0.850108	-0.234283	product=putative thioredoxin
TGGT1_236540 |	8	0.0103946	1.98319	1.17685	0.849724	-0.234934	product=RNA recognition motif-containing protein
TGGT1_230140 |	1	0.617998	0.209013	1.17818	0.848769	-0.236555	product=vacuolar sorting protein 9 (vps9) domain-containing protein
TGGT1_249910 |	1	0.110995	0.954697	1.17839	0.848615	-0.236817	product=putative mitochondria-associated granulocyte macrophage CSF signaling molecule
TGGT1_226410 |	9	0.0942399	1.02577	1.17882	0.848305	-0.237345	product=EF-1 guanine nucleotide exchange domain-containing protein
TGGT1_267140 |	2	0.325224	0.487817	1.17888	0.848263	-0.237416	product=SAG-related sequence SRS38B
TGGT1_269200 |	1	0.0950316	1.02213	1.1798	0.847599	-0.238547	product=putative crooked neck family 1 protein isoform 2
TGGT1_214490 |	10	0.56401	0.248713	1.18069	0.846964	-0.239627	product=peptidase M16 inactive domain-containing protein
TGGT1_232710 |	12	0.000211487	3.67472	1.18079	0.846887	-0.239758	product=ribosomal protein RPS3A
TGGT1_219820 |	7	0.0192944	1.71457	1.18146	0.846411	-0.24057	product=putative polyubiquitin UbC
TGGT1_258740 |	2	0.127458	0.894632	1.18199	0.846027	-0.241224	product=putative eukaryotic initiation factor-2A
TGGT1_315250 |	3	0.212724	0.672183	1.18255	0.845633	-0.241897	product=putative GAMM1 protein
TGGT1_225125 |	4	0.1892	0.723079	1.18273	0.845504	-0.242116	product=pre-rRNA processing protein
TGGT1_232180 |	2	0.299651	0.523385	1.18528	0.84368	-0.245233	product=UBA/TS-N domain-containing protein
TGGT1_249250 |	3	0.0130217	1.88533	1.18642	0.842875	-0.24661	product=ribosomal protein RPL35A
TGGT1_226030 |	2	0.0507218	1.29481	1.18699	0.842471	-0.247302	product=AGC kinase
TGGT1_314260 |	3	0.0348914	1.45728	1.18715	0.84235	-0.247508	product=hypothetical protein
TGGT1_226870A |	1	0.179007	0.74713	1.18743	0.842153	-0.247846	product=tubulin gamma chain
TGGT1_315220 |	5	0.000276581	3.55818	1.18824	0.841583	-0.248822	product=rhoptry protein ROP14
TGGT1_245500 |	2	0.276669	0.55804	1.18873	0.841233	-0.249422	product=dipeptidyl peptidase iv (dpp iv) n-terminal region domain-containing protein
TGGT1_238180 |	1	0.161355	0.792219	1.18898	0.841054	-0.24973	product=putative 26s proteasome regulatory complex subunit
TGGT1_232520 |	1	0.44505	0.351591	1.18934	0.840802	-0.250162	product=brix domain-containing protein
TGGT1_305800 |	3	0.00613428	2.21224	1.18984	0.840452	-0.250764	product=6-pyruvoyl tetrahydrobiopterin synthase
TGGT1_240500 |	1	0.509397	0.292944	1.18999	0.840343	-0.250949	product=hypothetical protein
TGGT1_249480 |	2	0.428878	0.367666	1.1903	0.840121	-0.251331	product=tetratricopeptide repeat-containing protein
TGGT1_297470 |	6	0.188407	0.724903	1.19095	0.839668	-0.252108	product=putative myosin light chain 2
TGGT1_256030 |	1	0.0577123	1.23873	1.19119	0.839496	-0.252404	product=hypothetical protein
TGGT1_288830 |	8	0.0811619	1.09065	1.19128	0.839437	-0.252507	product=NADH dehydrogenase (NDH2-II)
TGGT1_320210 |	7	0.0228105	1.64187	1.19167	0.83916	-0.252983	product=WD domain, G-beta repeat domain containing protein
TGGT1_285240 |	1	0.475686	0.322679	1.1921	0.838859	-0.253499	product=3-oxo-5-alpha-steroid 4-dehydrogenase
TGGT1_294640 |	4	0.387059	0.412223	1.19257	0.838524	-0.254075	product=ribonucleoside-diphosphate reductase large chain
TGGT1_243200 |	4	0.124163	0.906007	1.1935	0.83787	-0.255202	product=hypothetical protein
TGGT1_292920 |	9	0.00275772	2.55945	1.19385	0.837627	-0.25562	product=putative heat shock protein 75
TGGT1_224960 |	4	0.0395936	1.40238	1.19412	0.837436	-0.25595	product=hypothetical protein
TGGT1_263870 |	7	0.0549773	1.25982	1.19453	0.837147	-0.256447	product=glutamate-tRNA ligase
TGGT1_321520 |	3	0.0414738	1.38223	1.19485	0.836928	-0.256824	product=hypothetical protein
TGGT1_311240 |	8	0.00734031	2.13429	1.19489	0.8369	-0.256874	product=putative DnaJ family chaperone
TGGT1_240280 |	3	0.0266145	1.57488	1.19533	0.836588	-0.257411	product=S1/P1nuclease
TGGT1_244290 |	1	0.226464	0.645001	1.1957	0.836329	-0.257857	product=adapter-related protein
TGGT1_295690 |	1	0.426775	0.369801	1.19605	0.836087	-0.258276	product=ubiquinone/menaquinone biosynthesis methyltransferase subfamily protein
TGGT1_219860 |	2	0.360322	0.443309	1.19645	0.835806	-0.25876	product=putative replication licensing factor
TGGT1_218200 |	1	0.574492	0.240716	1.19701	0.835414	-0.259437	product=UDP-sugar pyrophospharylase
TGGT1_286920 |	7	0.215473	0.666606	1.19708	0.835369	-0.259514	product=SWIRM domain-containing protein
TGGT1_270550 |	6	0.00943057	2.02546	1.19768	0.83495	-0.260238	product=putative gamma-glutamyl phosphate reductase
TGGT1_264860 |	2	0.345093	0.462064	1.1997	0.833542	-0.262674	product=zinc finger, C3HC4 type (RING finger) domain-containing protein
TGGT1_214350 |	6	0.023709	1.62509	1.20025	0.833159	-0.263336	product=putative GTP-binding protein
TGGT1_204530 |	13	0.00170857	2.76737	1.20099	0.832649	-0.26422	product=microneme protein MIC11
TGGT1_308000 |	3	0.467864	0.32988	1.20145	0.832326	-0.26478	product=Gpi16 subunit, GPI transamidase component protein
TGGT1_233100 |	6	0.00243992	2.61262	1.20252	0.831589	-0.266057	product=SPFH domain / Band 7 family protein
TGGT1_309820 |	3	0.00102739	2.98827	1.20278	0.831406	-0.266375	product=ribosomal protein RPL11
TGGT1_205558 |	10	0.0236186	1.62675	1.20283	0.831376	-0.266427	product=NAC domain-containing protein
TGGT1_290340 |	3	0.0593355	1.22669	1.20309	0.831195	-0.266741	product=HEAT repeat-containing protein
TGGT1_232440 |	4	0.0567445	1.24608	1.20348	0.830923	-0.267213	product=Brf1p family coiled coil protein
TGGT1_294710 |	3	0.111598	0.952342	1.20522	0.829724	-0.269296	product=RNA recognition motif-containing protein
TGGT1_258070 |	3	0.1268	0.896879	1.2055	0.82953	-0.269633	product=hypothetical protein
TGGT1_237880 |	2	0.279458	0.553684	1.20604	0.829162	-0.270274	product=hypothetical protein
TGGT1_287500 |	7	0.536644	0.270313	1.2091	0.827059	-0.273938	product=putative T complex chaperonin
TGGT1_231160 |	3	0.0316333	1.49986	1.20921	0.826987	-0.274064	product=hypothetical protein
TGGT1_225940 |	1	0.315352	0.501204	1.20939	0.826864	-0.274278	product=hypothetical protein
TGGT1_216510 |	1	0.347078	0.459573	1.2096	0.826721	-0.274527	product=putative thioredoxin
TGGT1_254440 |	6	0.00073928	3.13119	1.20986	0.826541	-0.274842	product=ribosomal protein RPL12
TGGT1_227952 |	2	0.1538	0.813044	1.21104	0.825736	-0.276247	product=14-3-3 superfamily protein
TGGT1_288500 |	11	0.00887538	2.05181	1.21137	0.825512	-0.276638	product=FAD Malate-dehydrogenase (MDH-FAD)
TGGT1_232280 |	5	0.14126	0.84998	1.21185	0.825187	-0.277207	product=hypothetical protein
TGGT1_227600 |	2	0.0137299	1.86233	1.21248	0.824754	-0.277965	product=ribosomal protein RPL34
TGGT1_305520 |	9	0.010742	1.96891	1.21312	0.824323	-0.278719	product=ribosomal protein RPS2
TGGT1_216880 |	25	0.000635889	3.19662	1.21388	0.823806	-0.279623	product=guanine nucleotide-binding protein
TGGT1_212820 |	2	0.178871	0.74746	1.21404	0.823693	-0.279821	product=ubiquitin family protein
TGGT1_210690 |	9	0.0057567	2.23983	1.21432	0.823503	-0.280154	product=ribosomal protein RPS6
TGGT1_233220 |	5	0.0553985	1.2565	1.21544	0.82275	-0.281474	product=hypothetical protein
TGGT1_310490 |	2	0.00681381	2.16661	1.21598	0.822385	-0.282114	product=ribosomal protein RPL27A
TGGT1_233480 |	3	0.123794	0.9073	1.21683	0.821807	-0.283129	product=SAG-related sequence SRS29C (SRS2)
TGGT1_204480 |	3	0.0173675	1.76026	1.21773	0.821199	-0.284197	product=thioredoxin domain-containing protein
TGGT1_257710 |	1	0.341709	0.466344	1.22075	0.819171	-0.287764	product=actin-like protein ALP 5
TGGT1_244460 |	2	0.259939	0.585128	1.22135	0.818765	-0.288479	product=hypothetical protein
TGGT1_243950 |	5	0.000208174	3.68157	1.22138	0.818748	-0.288509	product=putative prohibitin
TGGT1_223050 |	3	0.00690613	2.16077	1.2217	0.81853	-0.288893	product=ribosomal protein RPS20
TGGT1_275650 |	23	0.000648515	3.18808	1.22178	0.81848	-0.288981	product=hypothetical protein
TGGT1_210370 |	2	0.319373	0.495702	1.22206	0.818289	-0.289318	product=hypothetical protein
TGGT1_206590 |	3	0.0115617	1.93698	1.22241	0.818053	-0.289733	product=calcium-dependent protein kinase CDPK2A
TGGT1_239100 |	10	0.00874054	2.05846	1.22243	0.81804	-0.289757	product=ribosomal protein RPS7
TGGT1_273850 |	1	0.295136	0.529978	1.22273	0.817844	-0.290102	product=hypothetical protein
TGGT1_227830 |	1	0.106343	0.97329	1.22279	0.817801	-0.290178	product=putative mitochondrial inner membrane translocase TIM44
TGGT1_367060 |	1	0.289698	0.538055	1.22329	0.81747	-0.290763	product=SAG-related sequence protein SRS38D
TGGT1_238010 |	7	0.00115762	2.93643	1.22472	0.816515	-0.292448	product=ribosomal protein RPL23A
TGGT1_289690 |	28	0.00437499	2.35902	1.2261	0.815592	-0.29408	product=glyceraldehyde-3-phosphate dehydrogenase GAPDH1
TGGT1_231600 |	11	0.00690344	2.16093	1.22778	0.814479	-0.296051	product=HEAT repeat-containing protein
TGGT1_271820 |	3	0.24443	0.611846	1.22854	0.813972	-0.296948	product=lipoyltransferase and lipoate-protein ligase subfamily protein
TGGT1_207440 |	2	0.00387491	2.41174	1.22934	0.813445	-0.297884	product=ribosomal protein RPS4
TGGT1_211240 |	1	0.450392	0.346409	1.23107	0.812298	-0.299918	product=putative peptidyl-tRNA hydrolase
TGGT1_248390 |	1	0.0773404	1.11159	1.23134	0.812126	-0.300225	product=ribosomal protein RPL26
TGGT1_219790A |	1	0.626483	0.203091	1.232	0.811688	-0.301002	product=pre-mRNA processing factor PRP3
TGGT1_264880 |	1	0.202795	0.692942	1.23201	0.811684	-0.301009	product=NEDD8-activating enzyme E1 catalytic subunit
TGGT1_219520 |	4	0.083268	1.07952	1.23324	0.81087	-0.302457	product=histone arginine methyltransferase PRMT1
TGGT1_231170 |	1	0.621535	0.206535	1.23336	0.810793	-0.302595	product=RecF/RecN/SMC N terminal domain-containing protein
TGGT1_214090 |	3	0.29228	0.534201	1.23405	0.810339	-0.303403	product=signal peptidase
TGGT1_245610 |	1	0.233963	0.630853	1.23409	0.810316	-0.303444	product=hypothetical protein
TGGT1_228470 |	2	0.0249977	1.6021	1.2341	0.810305	-0.303463	product=ribosomal protein RPL15
TGGT1_293730 |	2	0.300598	0.522015	1.23458	0.809989	-0.304026	product=DHHC zinc finger domain-containing protein
TGGT1_229420 |	2	0.0221164	1.65528	1.23511	0.809645	-0.304639	product=putative cytochrome c
TGGT1_219270 |	3	0.0284991	1.54517	1.23577	0.809209	-0.305416	product=multi-pass transmembrane protein
TGGT1_258170 |	2	0.0214706	1.66816	1.2367	0.808602	-0.306498	product=hypothetical protein
TGGT1_276930 |	2	0.0426759	1.36982	1.23672	0.80859	-0.30652	product=hypothetical protein
TGGT1_223840 |	1	0.183015	0.737513	1.23857	0.807386	-0.30867	product=putative ATP-citrate lyase
TGGT1_214970 |	4	0.0494394	1.30593	1.23892	0.807152	-0.309087	product=putative DNA replication licensing factor
TGGT1_220390 |	1	0.645755	0.189932	1.23899	0.807109	-0.309164	product=hypothetical protein
TGGT1_204130 |	12	0.0100357	1.99845	1.23926	0.806934	-0.309477	product=perforin-like protein PLP1
TGGT1_232090 |	1	0.376654	0.424057	1.24066	0.806021	-0.31111	product=3-hydroxyacyl-CoA dehydrogenase, NAD binding domain-containing protein
TGGT1_253900 |	2	0.26635	0.574548	1.24099	0.805809	-0.311491	product=parasite porphobilinogen synthase PBGS
TGGT1_240980 |	5	0.281062	0.551198	1.2442	0.803727	-0.315223	product=hypothetical protein
TGGT1_200250 |	6	0.0399076	1.39894	1.248	0.801279	-0.319623	product=microneme protein MIC17A
TGGT1_310700 |	2	0.174261	0.758799	1.24958	0.800267	-0.321446	product=serine/threonine phosophatase PP1
TGGT1_205470 |	54	0.00146105	2.83534	1.24959	0.800265	-0.32145	product=putative translation elongation factor 2 family protein
TGGT1_297140 |	1	0.685878	0.163753	1.24979	0.800133	-0.321688	product=putative U6 snRNA-associated sm family protein Lsm2
TGGT1_229750 |	1	0.241732	0.616666	1.25003	0.799978	-0.321968	product=hypothetical protein
TGGT1_244020 |	1	0.445783	0.350876	1.25107	0.799318	-0.323158	product=activator of hsp90 atpase 1 family protein
TGGT1_251680 |	1	0.0257715	1.58886	1.25142	0.799093	-0.323564	product=putative histamine-releasing factor
TGGT1_227290 |	2	0.204952	0.688347	1.25244	0.798444	-0.324737	product=histone deacetylase HDAC3
TGGT1_311400 |	7	0.0429457	1.36708	1.25257	0.798356	-0.324895	product=WD domain, G-beta repeat-containing protein
TGGT1_235160 |	4	0.0212024	1.67362	1.25272	0.798261	-0.325068	product=hypothetical protein
TGGT1_262810 |	2	0.237591	0.62417	1.25285	0.798183	-0.325208	product=iron donor protein CyaY protein
TGGT1_239760 |	3	0.216348	0.664847	1.254	0.797447	-0.326539	product=ribosomal protein RPL22
TGGT1_266970 |	1	0.417209	0.379646	1.25576	0.796332	-0.328558	product=hypothetical protein
TGGT1_202760 |	1	0.125895	0.899991	1.25592	0.796229	-0.328745	product=hypothetical protein
TGGT1_237220 |	1	0.371237	0.430349	1.25742	0.79528	-0.330465	product=putative DNA replication licensing factor Mcm7
TGGT1_283850 |	8	0.000249558	3.60283	1.25926	0.794116	-0.332577	product=peptidyl-prolyl cis-trans isomerase
TGGT1_309250 |	1	0.440249	0.356301	1.26041	0.793394	-0.333891	product=hypothetical protein
TGGT1_228300 |	1	0.151109	0.82071	1.26154	0.792681	-0.335187	product=CCDC25 protein
TGGT1_213280 |	3	0.00629023	2.20133	1.26192	0.792441	-0.335624	product=SAG-related sequence SRS25
TGGT1_314540 |	1	0.342718	0.465063	1.26552	0.790186	-0.339736	product=hypothetical protein
TGGT1_223540 |	5	0.0822727	1.08474	1.26713	0.789183	-0.341568	product=importin-beta N-terminal domain-containing protein
TGGT1_244390 |	1	0.164488	0.783867	1.26905	0.787992	-0.343748	product=coatomer epsilon subunit protein
TGGT1_231920 |	1	0.319654	0.49532	1.26958	0.787665	-0.344346	product=oxidoreductase, short chain dehydrogenase/reductase family protein
TGGT1_321680 |	5	0.0242534	1.61523	1.27174	0.786325	-0.346802	product=hypothetical protein
TGGT1_245450 |	2	0.1733	0.761202	1.27423	0.784787	-0.349627	product=hypothetical protein
TGGT1_244650 |	4	0.00175872	2.7548	1.27749	0.782786	-0.35331	product=putative eukaryotic initiation factor-5
TGGT1_218300 |	1	0.19955	0.699947	1.2776	0.782716	-0.35344	product=zinc finger (CCCH type) motif-containing protein
TGGT1_202300 |	2	0.336121	0.473504	1.27968	0.781448	-0.355778	product=putative inosine triphosphate pyrophosphatase
TGGT1_248670 |	1	0.104865	0.979368	1.28048	0.780957	-0.356686	product=V-type H(+)-translocating pyrophosphatase VP1
TGGT1_297460 |	1	0.30899	0.510055	1.28075	0.780791	-0.356992	product=hypothetical protein
TGGT1_286770 |	2	0.0144842	1.83911	1.28397	0.778833	-0.360614	product=hypothetical protein
TGGT1_320740 |	1	0.180569	0.743358	1.28428	0.778647	-0.360958	product=hypothetical protein
TGGT1_236950 |	1	0.0421813	1.37488	1.28534	0.778003	-0.362152	product=hypothetical protein
TGGT1_310320 |	1	0.172091	0.764242	1.28922	0.775664	-0.366496	product=calreticulin family protein
TGGT1_297900 |	1	0.395345	0.403023	1.29069	0.774779	-0.368142	product=hypothetical protein
TGGT1_287480 |	1	0.223548	0.650629	1.29361	0.773029	-0.371406	product=hypothetical protein
TGGT1_298030 |	1	0.431767	0.364751	1.2955	0.771905	-0.373505	product=putative Ubiquinol-cytochrome c chaperone
TGGT1_249690 |	2	0.219369	0.658825	1.29783	0.770519	-0.376097	product=hypothetical protein
TGGT1_225870 |	1	0.295045	0.530111	1.30192	0.768099	-0.380637	product=hypothetical protein
TGGT1_277080 |	4	0.152558	0.816564	1.31445	0.760773	-0.394461	product=microneme protein MIC5
TGGT1_246720 |	2	0.0355891	1.44868	1.3149	0.760513	-0.394956	product=hypothetical protein
TGGT1_203240 |	2	0.14199	0.847741	1.31546	0.760191	-0.395566	product=hypothetical protein
TGGT1_257380 |	1	0.0160153	1.79546	1.31598	0.759887	-0.396143	product=hypothetical protein
TGGT1_260010 |	1	0.289168	0.53885	1.32054	0.757265	-0.401129	product=acetyltransferase, GNAT family protein
TGGT1_257160 |	1	0.146917	0.832927	1.32266	0.756052	-0.403442	product=hypothetical protein
TGGT1_263850 |	2	0.396348	0.401923	1.323	0.755859	-0.403811	product=hypothetical protein
TGGT1_263430 |	2	0.100555	0.997596	1.32775	0.753152	-0.408986	product=3-hydroxyisobutyrate dehydrogenase
TGGT1_315670 |	1	0.251892	0.598785	1.32979	0.751997	-0.411201	product=HEAT repeat-containing protein
TGGT1_231080 |	2	0.0285331	1.54465	1.3311	0.75126	-0.412616	product=ribosomal protein RPL38
TGGT1_233450 |	6	0.0092023	2.0361	1.33119	0.751208	-0.412716	product=SAG-related sequence SRS29A (SRS1)
TGGT1_319730 |	1	0.332069	0.478772	1.33581	0.748608	-0.417717	product=YOU2 family C2C2 zinc finger protein
TGGT1_269190 |	28	1.86873e-06	5.72845	1.33785	0.747466	-0.419921	product=glyceraldehyde-3-phosphate dehydrogenase GAPDH2
TGGT1_218410 |	18	0.00488329	2.31129	1.34092	0.745759	-0.42322	product=ribosomal protein RPP0
TGGT1_320140 |	2	0.0235522	1.62797	1.34123	0.745584	-0.423557	product=putative ubiquinol-cytochrome c reductase hinge protein
TGGT1_215040 |	9	0.00246119	2.60886	1.34947	0.741032	-0.432392	product=HEAT repeat-containing protein
TGGT1_244040 |	2	0.221554	0.65452	1.3502	0.74063	-0.433174	product=HEAT repeat-containing protein
TGGT1_278900 |	1	0.468534	0.329259	1.35042	0.74051	-0.43341	product=putative protein kinase
TGGT1_250710 |	4	0.000292413	3.534	1.35242	0.739417	-0.43554	product=microneme protein MIC10
TGGT1_259710 |	1	0.0216441	1.66466	1.35507	0.73797	-0.438365	product=protein kinase
TGGT1_226720 |	2	0.26448	0.577608	1.35619	0.737361	-0.439557	product=translin family protein
TGGT1_205340 |	9	0.0212596	1.67244	1.35698	0.736932	-0.440396	product=ribosomal protein RPS12
TGGT1_314810 |	3	0.00126487	2.89795	1.36187	0.734285	-0.445589	product=ribosomal protein RPL7
TGGT1_260370 |	1	0.0153164	1.81484	1.36291	0.733726	-0.446686	product=AtPH1 family protein
TGGT1_289600 |	1	0.1773	0.75129	1.3697	0.730088	-0.453858	product=heat shock protein HSP29
TGGT1_291330 |	1	0.209741	0.678316	1.37134	0.729212	-0.455589	product=RNA recognition motif-containing protein
TGGT1_281580 |	1	0.537804	0.269376	1.37263	0.72853	-0.456939	product=putative PP2C
TGGT1_222350 |	1	0.040304	1.39465	1.37365	0.727989	-0.458012	product=hypothetical protein
TGGT1_321400 |	1	0.186008	0.730467	1.38121	0.724004	-0.465931	product=microsomal signal peptidase (spc12) domain-containing protein
TGGT1_272695 |	1	0.114582	0.940884	1.38513	0.721955	-0.470019	product=hypothetical protein
TGGT1_262670 |	11	0.0213882	1.66983	1.40117	0.713688	-0.486635	product=ribosomal protein RPL18A
TGGT1_260510 |	1	0.036287	1.44025	1.40321	0.712651	-0.488732	product=ubiquitin thioesterase otubain-like family protein
TGGT1_253880 |	4	0.0432839	1.36367	1.40469	0.711903	-0.490248	product=GNS1/SUR4 family protein
TGGT1_222660 |	1	0.088108	1.05498	1.41493	0.706749	-0.500731	product=leucine rich repeat-containing protein
TGGT1_201150 |	2	0.276622	0.558113	1.41555	0.706441	-0.501359	product=heavy metal translocating P-type ATPase subfamily protein
TGGT1_292950 |	1	0.0726992	1.13847	1.41983	0.70431	-0.505718	product=hypothetical protein
TGGT1_270530 |	2	0.134568	0.871057	1.42893	0.699826	-0.514933	product=ubiquitin fusion degradation protein UFD1CY
TGGT1_222210 |	1	0.439711	0.356833	1.43693	0.695928	-0.52299	product=SPFH domain / Band 7 family protein
TGGT1_209170 |	1	0.09695	1.01345	1.4438	0.692618	-0.529869	product=hypothetical protein
TGGT1_283540 |	3	0.000251046	3.60025	1.44444	0.692309	-0.530512	product=hypothetical protein
TGGT1_227870 |	2	0.0347235	1.45938	1.46181	0.684082	-0.54776	product=Tim10/DDP family zinc finger superfamily protein
TGGT1_263650 |	1	0.203609	0.691202	1.46273	0.683653	-0.548663	product=putative pre-mRNA-processing protein 8
TGGT1_237000 |	1	0.182636	0.738414	1.49299	0.669798	-0.578202	product=putative polyphosphoinositide binding protein
TGGT1_212260 |	1	0.011938	1.92307	1.49751	0.667776	-0.582564	product=Sjogren's syndrome/scleroderma autoantigen 1 (Autoantigen p27) protein
TGGT1_255190 |	4	0.00070614	3.15111	1.50503	0.664441	-0.589788	product=myosin C
TGGT1_246560 |	1	0.0638505	1.19484	1.50945	0.662491	-0.594027	product=putative vacuolar ATP synthase subunit g
TGGT1_268750 |	2	0.0859409	1.0658	1.5361	0.651	-0.619272	product=putative peptidyl-prolyl cis-trans isomerase E
TGGT1_301120 |	3	0.157765	0.801991	1.54244	0.648325	-0.62521	product=acetyl-CoA acetyltransferase
TGGT1_204310 |	1	0.0058255	2.23467	1.56745	0.637978	-0.648422	product=hypothetical protein
TGGT1_285840 |	1	0.0245728	1.60955	1.57535	0.634778	-0.655676	product=RAP domain-containing protein
TGGT1_290840 |	3	0.0944726	1.02469	1.60429	0.623328	-0.681937	product=serine protease
TGGT1_262935 |	1	0.361255	0.442187	1.60935	0.621369	-0.686477	product=hypothetical protein
TGGT1_239530 |	3	0.0769588	1.11374	1.62911	0.613832	-0.704085	product=alanine-glyoxylate aminotransferase
TGGT1_211690 |	1	0.205734	0.686693	1.62943	0.613712	-0.704367	product=AAA family protein
TGGT1_275810 |	2	0.00301258	2.52106	1.63636	0.611111	-0.710493	product=ribosomal protein RPS10
TGGT1_202820 |	2	0.0392902	1.40572	1.64825	0.606704	-0.720934	product=ubiquitin-conjugating enzyme subfamily protein
TGGT1_214320 |	1	0.00023706	3.62514	1.65371	0.604701	-0.725707	product=facilitative glucose transporter GT1
TGGT1_257060 |	1	0.0806691	1.09329	1.65634	0.60374	-0.728	product=translation initiation factor sui1 protein
TGGT1_258970 |	1	0.281924	0.549868	1.66255	0.601487	-0.733393	product=hypothetical protein
TGGT1_308040 |	1	0.382765	0.417068	1.66355	0.601125	-0.734263	product=ZPR1 zinc finger domain-containing protein
TGGT1_248630 |	1	0.398801	0.399243	1.68867	0.592182	-0.755888	product=actin-related protein ARP1
TGGT1_304640 |	1	0.216412	0.66472	1.69122	0.591291	-0.758061	product=hypothetical protein
TGGT1_204050 |	25	1.05889e-05	4.97515	1.69245	0.590859	-0.759114	product=subtilisin SUB1
TGGT1_306270 |	1	0.0987079	1.00565	1.71653	0.58257	-0.779496	product=hypothetical protein
TGGT1_272030A |	1	0.0828619	1.08165	1.74769	0.572185	-0.805446	product=kelch repeat-containing protein
TGGT1_295400 |	1	0.0832942	1.07939	1.76054	0.568008	-0.816017	product=hypothetical protein
TGGT1_243290 |	1	0.107516	0.968528	1.76332	0.567113	-0.818292	product=hypothetical protein
TGGT1_276155 |	1	0.306645	0.513364	1.78286	0.560897	-0.834192	product=hypothetical protein
TGGT1_307810 |	1	0.0398928	1.39911	1.79598	0.556798	-0.844775	product=hypothetical protein
TGGT1_314100 |	1	0.0200296	1.69833	1.82256	0.548677	-0.86597	product=tetratricopeptide repeat-containing protein
TGGT1_313240 |	1	0.0132213	1.87873	1.85032	0.540448	-0.887774	product=putative ethylene-responsive RNA helicase
TGGT1_205350 |	1	0.00301433	2.52081	1.88581	0.530275	-0.915186	product=putative integral membrane protein, GNS1/SUR4 family protein
TGGT1_221850 |	1	0.00373813	2.42735	1.88737	0.529838	-0.916377	product=putative prohibitin family protein
TGGT1_213940 |	5	1.74044e-07	6.75934	1.90999	0.523564	-0.933562	product=CHCH domain-containing protein
TGGT1_258870B |	1	0.0441031	1.35553	2.11094	0.473723	-1.07788	product=hypothetical protein
TGGT1_203750 |	1	0.00229072	2.64003	2.75501	0.362974	-1.46206	product=hypothetical protein
TGGT1_315380 |	1	0.0899912	1.0458	4.27403	0.233971	-2.0956	product=SAG-related sequence SRS53B

## Sheet: AllProteinsNorm
ToxoDB ID	H1	H2	H3	H4	H5	L1	L2	L3	L4	L5	High.Arg	Low.Arg	Av. Fold Change (high/low)	Av. Fold Change (low/high)	Anova P value	NumberPeptides
TGGT1_200250 |	649237	650927	576354	587606	641489	445515	644048	434984	419144	579698	620269	497008	1.248	0.801279	0.0399076	6		H = high [Arg]; 1,150 µM
TGGT1_200310 |	15501.7	17330.9	16905.3	19094.1	17152.7	37277.7	17663.2	17887.3	17353.8	18613.6	17159	20704.1	0.828769	1.20661	0.249242	1		L = low [Arg]; 50 µM
TGGT1_200360 |	756802	670556	761659	700830	773759	787086	872916	901356	908009	834902	731610	859653	0.851052	1.17502	0.00298403	4
TGGT1_200400 |	73952.4	81180.8	111926	126557	119729	128184	145094	87847.2	120945	72085	100361	107332	0.935053	1.06946	0.701272	1
TGGT1_201140 |	18311.3	26303.3	32385.3	7252.7	31386	18988.7	30440.9	28002.8	52128.9	26638	20420.3	29535.7	0.691378	1.44639	0.285236	1
TGGT1_201150 |	110603	91684	85971.5	58008.5	64967.3	117485	22864.8	66922.8	71971.9	44678.3	80042.5	56545.3	1.41555	0.706441	0.276622	2
TGGT1_201380 |	278144	256757	293998	345788	291186	275125	218896	256291	276388	259375	291758	256324	1.13824	0.87855	0.079714	6
TGGT1_201390 |	1.79284e+06	1.62831e+06	1.73157e+06	1.64407e+06	1.8431e+06	1.98881e+06	1.99327e+06	1.9864e+06	2.13046e+06	1.94e+06	1.72599e+06	2.00678e+06	0.860077	1.16269	0.000772218	4
TGGT1_201680 |	1.7024e+06	1.88824e+06	2.04486e+06	2.09435e+06	2.04231e+06	2.03991e+06	1.8521e+06	1.84457e+06	1.54266e+06	1.82117e+06	1.9489e+06	1.81283e+06	1.07506	0.930181	0.25512	14
TGGT1_201700 |	410223	507030	418013	442429	450398	500528	443649	484880	405115	455611	444362	456725	0.972931	1.02782	0.614709	3
TGGT1_201780 |	4.46383e+06	4.76804e+06	4.31489e+06	4.37104e+06	4.70055e+06	3.57007e+06	4.22017e+06	4.22226e+06	3.84236e+06	3.67749e+06	4.52012e+06	3.89709e+06	1.15987	0.862164	0.0058943	13
TGGT1_201800 |	952771	838773	840919	816846	954938	647401	550708	871811	908450	1.01931e+06	878821	779515	1.12739	0.887001	0.345354	4
TGGT1_202160 |	120779	62866.8	38524	14648.9	61195.7	72472.1	35877.3	62498.3	34355	49635.6	48276.3	48812.2	0.989022	1.0111	0.977488	1
TGGT1_202200 |	528823	510505	495878	466257	516230	431299	567789	500477	524953	577597	503073	517630	0.971878	1.02894	0.629117	5
TGGT1_202300 |	57308.4	149734	175515	91639.1	71640.4	69943.6	63287	70193	120140	77188	99774.2	77968.4	1.27968	0.781448	0.336121	2
TGGT1_202370 |	421530	450483	446297	501884	390650	459377	388552	489062	424400	444534	440661	439878	1.00178	0.998225	0.975701	7
TGGT1_202380 |	264100	319984	220137	295352	479129	222155	243733	405971	192140	400217	304843	278994	1.09265	0.915207	0.672234	5
TGGT1_202390 |	444352	467970	484286	467733	495051	432569	471205	487259	523333	494399	471562	480813	0.980761	1.01962	0.607732	5
TGGT1_202460 |	32196	32125.3	35877	52174.2	24245.7	31580.9	20527.4	43355.3	47030.4	30584.7	34222.5	33215.2	1.03033	0.970567	0.880378	2
TGGT1_202530 |	671636	613963	668103	656745	514813	653637	479286	607605	602636	607786	622061	587045	1.05965	0.94371	0.448394	7
TGGT1_202540 |	292800	158438	210328	148839	203658	321137	225998	369818	435078	344435	196874	331812	0.593332	1.6854	0.0121266	1
TGGT1_202630 |	136217	122308	129089	115211	140310	115973	115102	108186	126158	110132	128301	114944	1.1162	0.895894	0.0389463	4
TGGT1_202680 |	2.91518e+06	2.95439e+06	2.73705e+06	2.72719e+06	3.3097e+06	2.5615e+06	3.03081e+06	2.57204e+06	2.53367e+06	2.44241e+06	2.92135e+06	2.62048e+06	1.11482	0.897008	0.06731	16
TGGT1_202760 |	15556.5	8575.33	11461.2	12161.1	9259.17	12214.6	8112.21	7754.73	8577.85	8359.17	11147.8	8876.17	1.25592	0.796229	0.125895	1
TGGT1_202770 |	306962	338550	310153	402854	308665	333589	305925	346865	317329	282172	331576	316375	1.04805	0.954154	0.477645	3
TGGT1_202820 |	37595.8	46678.6	41663.4	55386.4	46081.2	54741.1	29496.6	22401.3	24258.7	17482.3	45101.2	27363.1	1.64825	0.606704	0.0392902	2
TGGT1_202830 |	154204	278237	248777	293054	225055	245085	125786	294778	252833	250253	234160	224870	1.04131	0.960329	0.834482	1
TGGT1_202870 |	280397	246366	246840	228622	193905	264094	219522	275771	293636	144385	237517	232393	1.02205	0.978425	0.881705	4
TGGT1_202890 |	40314.3	43163.4	41066.9	43680.4	35693.8	39486.7	37725.2	37313.9	32431.3	40958.7	40680.8	37467.3	1.08577	0.921007	0.163213	1
TGGT1_202950 |	111442	99209.2	108062	124725	77425.3	117999	110972	129342	116806	102208	102902	115122	0.893853	1.11875	0.242173	3
TGGT1_203240 |	103600	187965	127882	161365	204522	132912	99600.5	109977	86808.1	165089	152391	115846	1.31546	0.760191	0.14199	2
TGGT1_203310 |	1.9346e+07	1.96372e+07	1.79754e+07	1.76589e+07	1.96641e+07	1.64402e+07	1.82986e+07	1.85753e+07	1.75707e+07	1.87204e+07	1.88364e+07	1.79008e+07	1.05226	0.950334	0.163924	22
TGGT1_203370 |	49065.5	65663.9	85664.7	69458.8	84324.5	77107.4	53813.1	71085.8	84612.9	61195.4	69457.2	68672.8	1.01142	0.988707	0.932376	2
TGGT1_203450 |	381161	371730	433908	375011	357360	391039	365765	445490	441243	419859	382980	411536	0.930611	1.07456	0.187476	3
TGGT1_203490 |	18311.2	17903.5	37835.8	20437.8	24772.1	31359.8	12914.5	50156.1	36830.9	35943.6	22887.1	30614.1	0.747599	1.33762	0.308502	2
TGGT1_203600 |	85084.7	87902.6	58730.7	90547.2	97385.2	239067	244949	260039	242829	218449	82721.3	240689	0.343685	2.90964	2.95741e-06	1
TGGT1_203750 |	90473.8	97220	94446.7	108319	85420	52842.6	48999.4	35233.8	36011	14741.4	94873.6	34436.7	2.75501	0.362974	0.00229072	1
TGGT1_203780 |	339897	224290	308134	243456	236975	276889	278396	238289	274499	280186	266934	269161	0.991727	1.00834	0.926112	6
TGGT1_203970 |	15582.1	15672	16735	2650.67	16753.1	16708.3	11980.9	21061.6	21579.9	5714.05	11265.9	13905.3	0.810186	1.23428	0.643576	1
TGGT1_203980 |	167877	119875	101552	99472.5	116638	158644	90553.2	140178	171966	139974	118848	137120	0.866744	1.15374	0.353543	2
TGGT1_203990 |	666478	687693	636904	652039	709283	632738	719197	666167	657304	740335	669992	681977	0.982426	1.01789	0.625041	3
TGGT1_204020 |	2.05838e+06	2.37739e+06	2.24576e+06	2.60487e+06	2.09476e+06	2.12126e+06	1.96923e+06	2.15154e+06	1.8932e+06	1.93638e+06	2.26768e+06	2.01171e+06	1.12724	0.887121	0.0437088	6
TGGT1_204050 |	4.56566e+06	4.86744e+06	4.50705e+06	4.42785e+06	4.73959e+06	2.68519e+06	3.04114e+06	3.07947e+06	2.55954e+06	2.3518e+06	4.61877e+06	2.72904e+06	1.69245	0.590859	1.05889e-05	25
TGGT1_204060 |	35222.9	24861.4	8462.33	21356.4	26998.3	31537.4	18958.3	28628.2	41583.1	22254.9	21190.5	27539.3	0.769465	1.2996	0.375472	1
TGGT1_204120 |	5438.84	6889.04	8593.71	4347.19	14735.5	6536.5	7622.13	6491.93	12340.9	6627.3	7292.63	7664.72	0.951454	1.05102	0.842761	1
TGGT1_204130 |	1.05443e+06	969727	919410	974094	1.0271e+06	653426	871269	918196	812687	757482	987820	797106	1.23926	0.806934	0.0100357	12
TGGT1_204160 |	14102.6	10832.9	18968.4	28315.3	21853.3	25981.5	17845.7	19263.4	10706.8	14907	17812.4	17013.6	1.04695	0.955153	0.84187	1
TGGT1_204310 |	28879.7	49509.6	41683.1	39820.9	40935.6	30702	24132.3	20773.1	21771.5	30642.5	39581.4	25252	1.56745	0.637978	0.0058255	1
TGGT1_204340 |	372501	310172	303572	223428	322869	330367	365060	394706	373235	261279	302434	341464	0.8857	1.12905	0.305739	5
TGGT1_204400 |	8.20227e+06	7.17274e+06	7.86651e+06	7.04483e+06	8.29066e+06	6.83108e+06	8.00209e+06	7.35018e+06	7.76334e+06	7.73387e+06	7.6979e+06	7.52467e+06	1.02302	0.977496	0.616909	21
TGGT1_204480 |	223175	255515	243747	271759	278296	212961	252082	192567	186804	203294	253711	208347	1.21773	0.821199	0.0173675	3
TGGT1_204530 |	6.70662e+06	6.68243e+06	6.04601e+06	6.21214e+06	6.77166e+06	5.71304e+06	5.70515e+06	5.59754e+06	5.13785e+06	4.86675e+06	6.47692e+06	5.393e+06	1.20099	0.832649	0.00170857	13
TGGT1_205010 |	380028	413959	365294	373489	423338	383586	338125	334885	414923	401280	390549	373121	1.04671	0.955376	0.412694	6
TGGT1_205040 |	51325.2	56151.4	65985	62521.6	78989.7	63598.9	69311.7	58606.6	72256.1	66786.7	62308.5	65940.7	0.944917	1.05829	0.508752	3
TGGT1_205130 |	27913.6	132268	85418.6	123327	106548	158948	110767	84864.1	59458.9	89986.5	83846.5	95621.8	0.876855	1.14044	0.698901	1
TGGT1_205180 |	13231.6	47100.2	16987.7	30828.6	25633.4	20063	24646.8	30532.9	37061.1	33916.4	24238.5	28552.9	0.848899	1.178	0.529626	1
TGGT1_205240 |	224951	245383	249301	236139	226447	220164	264912	268562	261468	229043	236243	247996	0.952605	1.04975	0.323072	3
TGGT1_205250 |	4.56464e+06	4.34946e+06	4.33231e+06	4.14047e+06	4.77431e+06	4.17232e+06	4.62984e+06	3.96895e+06	4.36707e+06	4.50524e+06	4.42695e+06	4.32221e+06	1.02423	0.97634	0.532644	12
TGGT1_205320 |	473056	90428.2	458973	62780.7	94947.3	834154	39504.9	747484	384167	863085	163554	382309	0.427807	2.3375	0.277704	1
TGGT1_205330 |	4663.8	28781.1	16484.6	19541	26140.5	17009.7	29571.3	22079	11432.2	46005.3	16241.9	22557.8	0.720012	1.38887	0.439969	1
TGGT1_205340 |	1.16097e+06	1.67291e+06	1.30414e+06	1.54772e+06	1.44324e+06	1.20474e+06	1.18511e+06	1.02289e+06	755264	1.11482e+06	1.41426e+06	1.04221e+06	1.35698	0.736932	0.0212596	9
TGGT1_205350 |	85971.9	74247.4	107055	83004.7	89139.5	32793.7	58700.4	51395.9	33741	63504.8	87249.6	46266.3	1.88581	0.530275	0.00301433	1
TGGT1_205380 |	672647	843549	867236	956869	789514	928734	923619	1.04989e+06	962425	894679	820445	950414	0.86325	1.15841	0.0524189	5
TGGT1_205440 |	1.58161e+06	1.50052e+06	1.54254e+06	1.50227e+06	1.37342e+06	1.54934e+06	1.34484e+06	1.42715e+06	1.38991e+06	1.29691e+06	1.49839e+06	1.39906e+06	1.071	0.933707	0.112008	9
TGGT1_205470 |	2.05865e+07	2.26665e+07	2.34775e+07	2.48628e+07	2.06608e+07	1.92015e+07	1.69603e+07	1.89621e+07	1.8061e+07	1.6561e+07	2.23905e+07	1.79183e+07	1.24959	0.800265	0.00146105	54
TGGT1_205510 |	430636	566067	528257	564926	494955	588496	520835	519319	489077	501250	514371	522711	0.984044	1.01622	0.795431	6
TGGT1_205558 |	1.15202e+06	1.4603e+06	1.3595e+06	1.51099e+06	1.22207e+06	1.27045e+06	1.08928e+06	1.11135e+06	978574	1.11452e+06	1.33391e+06	1.10898e+06	1.20283	0.831376	0.0236186	10
TGGT1_205570 |	31979	14314.2	37497.4	47251.5	33202.4	33416.1	37718	36700	52009	30892.8	30622.7	37516.4	0.816248	1.22512	0.38451	2
TGGT1_205580 |	49680.8	76043.7	89308.3	89013.9	76988.1	59893.2	79072.2	71532	75240.3	87264.5	74611.4	74035.1	1.00778	0.992277	0.951713	2
TGGT1_205650 |	29213.4	23129	14216.5	11762.2	5930	11440.7	22134.2	16967.5	15909.7	18307.8	14629	16576.3	0.882528	1.13311	0.686745	1
TGGT1_205700 |	2.96476e+06	3.53699e+06	3.33608e+06	4.09188e+06	3.14959e+06	3.8872e+06	3.27419e+06	3.96202e+06	3.41642e+06	3.27072e+06	3.39474e+06	3.54956e+06	0.956385	1.0456	0.53749	10
TGGT1_205710 |	806868	856042	728626	789199	902050	929499	1.08547e+06	1.09312e+06	924739	815836	814411	963897	0.844915	1.18355	0.0340481	3
TGGT1_205740 |	88884.9	80137.4	111346	89536.2	112645	137473	149243	150375	134142	90231	95633.4	130149	0.734798	1.36092	0.0288424	3
TGGT1_206320 |	132049	99412.1	168512	173867	177986	173521	173947	148479	219400	104589	146920	159379	0.921829	1.0848	0.635942	2
TGGT1_206470 |	936252	869215	898970	983613	999283	816467	891736	846419	877851	853725	936172	856840	1.09259	0.91526	0.0196024	9
TGGT1_206480 |	271456	308477	279408	290711	328081	241988	322753	227302	193365	288926	294931	250776	1.17607	0.850288	0.130782	4
TGGT1_206510 |	757262	741436	648308	721125	745736	640738	605349	676421	639724	565359	721671	624373	1.15583	0.865176	0.00799445	11
TGGT1_206590 |	88708.6	111587	106948	99202.3	111865	86905.2	95757.4	88037.5	75419.3	77894.9	103275	84484.2	1.22241	0.818053	0.0115617	3
TGGT1_206610 |	196038	114241	146958	102127	246489	154316	120258	115498	140807	150250	152636	135303	1.12811	0.88644	0.508899	4
TGGT1_206690 |	227381	208885	199337	176177	211373	165008	218131	140094	210153	153837	203915	174762	1.16681	0.857036	0.149488	2
TGGT1_207060 |	261150	299582	289586	325036	233525	271735	209030	281737	249434	197137	279956	239433	1.16924	0.855253	0.12458	2
TGGT1_207170 |	1.05751e+06	1.09804e+06	1.09456e+06	890715	1.19539e+06	963642	1.19161e+06	1.09291e+06	1.15162e+06	1.2379e+06	1.06238e+06	1.12338e+06	0.9457	1.05742	0.416101	4
TGGT1_207240 |	267110	301183	431102	318741	225875	271515	652143	425220	109224	240913	301635	287996	1.04736	0.954782	0.887955	1
TGGT1_207370 |	23220	20481.9	18143.2	19374.9	17671.5	26260.3	17435.4	16092.8	30084.1	21118.4	19683	21581	0.912052	1.09643	0.492905	1
TGGT1_207430 |	33624.3	52649.4	44875.4	58019.9	44486.2	62540.5	50197.9	62618.8	44482.4	34383.3	45959.1	49615.5	0.926305	1.07956	0.614294	2
TGGT1_207440 |	1.12017e+06	1.30089e+06	1.1829e+06	1.28777e+06	1.19567e+06	1.04221e+06	1.0747e+06	948674	850467	1.04603e+06	1.21558e+06	988809	1.22934	0.813445	0.00387491	2
TGGT1_207460B |	445898	452726	537884	419147	435773	422211	501641	463395	453613	532905	456538	473197	0.964795	1.03649	0.560706	1
TGGT1_207620 |	6.23559e+06	5.46738e+06	5.92604e+06	5.249e+06	6.08893e+06	5.51549e+06	6.02551e+06	5.73962e+06	6.12653e+06	6.3191e+06	5.78106e+06	5.93835e+06	0.973513	1.02721	0.52807	22
TGGT1_207640 |	1.12775e+06	1.29752e+06	1.26459e+06	1.36374e+06	1.06406e+06	1.14715e+06	1.1024e+06	1.287e+06	1.22683e+06	1.17247e+06	1.21841e+06	1.18545e+06	1.0278	0.97295	0.620673	10
TGGT1_207690 |	208200	194184	223958	201831	121477	192423	195787	211965	197847	110036	185895	177025	1.05011	0.952282	0.77056	2
TGGT1_207720 |	9876.69	9689.65	7585.11	11123.8	16565.8	13417.3	8457.8	12322	14401.5	12012.2	10599.1	11932.4	0.888266	1.12579	0.473115	1
TGGT1_207760 |	20069	16791.9	19165.9	6920.76	9374.69	17598.2	5539.01	11801.8	23626.6	22740	13318.4	14394.9	0.925221	1.08082	0.82641	1
TGGT1_207770 |	561607	574462	552865	590264	514688	630251	557063	550565	633105	518892	558188	576177	0.968779	1.03223	0.507226	6
TGGT1_207830 |	4710.59	20053	24558.6	19145.1	15119.7	29499.2	22254.9	19400.6	29883.5	24276.4	14635.6	24724.8	0.591941	1.68936	0.124096	1
TGGT1_207840 |	3.66933e+06	3.78242e+06	3.67083e+06	4.27082e+06	3.4579e+06	3.53457e+06	3.12154e+06	3.54036e+06	3.44295e+06	3.04979e+06	3.76087e+06	3.33112e+06	1.12901	0.885731	0.033408	7
TGGT1_208030 |	3.09591e+06	2.83088e+06	2.63785e+06	2.5851e+06	2.83564e+06	2.74117e+06	2.94029e+06	2.9648e+06	3.08364e+06	3.06956e+06	2.79137e+06	2.95728e+06	0.943899	1.05944	0.169215	11
TGGT1_208370 |	261699	211561	242327	244521	249922	221836	249813	194567	248625	221284	241408	226278	1.06687	0.937324	0.2981	6
TGGT1_208440 |	40893.3	200681	129555	116862	193926	80956.4	167120	118071	122556	136735	119230	121766	0.979167	1.02128	0.947783	1
TGGT1_208530 |	305586	348281	376167	388545	320677	401504	299253	378876	406484	297608	346410	353332	0.98041	1.01998	0.818742	3
TGGT1_208560 |	575465	509785	537491	528969	587600	740218	713108	730970	827255	633043	547089	726269	0.753287	1.32752	0.000493118	6
TGGT1_208590 |	236496	316517	284001	317576	271721	237535	302616	312767	281935	279635	283598	281654	1.0069	0.993147	0.92669	6
TGGT1_208790 |	346970	356177	369259	356336	348910	371144	422010	429040	425272	357962	355445	399920	0.88879	1.12513	0.0183184	3
TGGT1_208830 |	173585	118208	149664	104390	173519	185853	227132	250607	235939	215904	140947	221973	0.634974	1.57487	0.00415587	5
TGGT1_208850 |	78826.5	51657.7	83142.8	55598	84533.4	65294.1	90401.3	51096.3	68653.4	74312.9	69237.9	68775.4	1.00673	0.99332	0.963169	2
TGGT1_209000 |	4523.93	3292.06	4793.09	7281.69	3803.37	7089.8	5898.04	6694.46	5797.5	6296.5	4562.47	6336.94	0.71998	1.38893	0.0463569	1
TGGT1_209010 |	43033	57899.2	53228.8	45031.2	50984.5	44482.9	100110	169674	43904.3	134352	49741	85076.1	0.584665	1.71038	0.0968196	1
TGGT1_209030 |	2.59127e+07	2.93774e+07	2.86995e+07	2.98839e+07	2.59642e+07	2.86036e+07	2.79268e+07	2.79345e+07	2.58903e+07	2.81097e+07	2.79153e+07	2.76768e+07	1.00862	0.991455	0.813412	43
TGGT1_209100 |	59856.8	43323.3	66455.6	45458.8	73549.9	81704.7	46739.2	59184.3	50903.9	58663.7	56508.5	58324.5	0.968863	1.03214	0.82829	2
TGGT1_209108 |	67046	79017	45394.3	87034	70179.9	76522.2	67934	69447.2	80996	83492.1	68139.6	75427.1	0.903383	1.10695	0.416508	2
TGGT1_209140 |	95421.1	101869	116837	98040.2	76013.3	92997.7	72091.3	122345	114675	73433.2	96719.1	92866.8	1.04148	0.96017	0.762046	1
TGGT1_209150 |	840889	690418	707839	581391	861778	690855	1.02303e+06	819557	879125	912073	729004	857801	0.849852	1.17668	0.131608	8
TGGT1_209160 |	997763	1.01807e+06	967038	1.05133e+06	886587	988781	939531	1.13489e+06	936434	962843	982521	989918	0.992528	1.00753	0.874275	7
TGGT1_209170 |	20592.7	24350.5	31596.4	19904.7	15282.2	16928.5	12736.5	21239.9	8966.17	18708.7	21707	15034.7	1.4438	0.692618	0.09695	1
TGGT1_209190 |	12361	9561.31	45702	5526.63	11938.1	15092.9	7889.02	13773.6	15105.7	6611.87	12893.8	11037.3	1.16821	0.856013	0.700346	1
TGGT1_209210 |	43096.4	53217.5	99062.3	69849.4	83474.1	63531	66444.7	62346.1	75031.1	48891.2	66745.8	62653.5	1.06532	0.938689	0.71233	1
TGGT1_209260 |	465959	478186	475980	460344	502296	400417	501855	388224	406632	460964	476338	429545	1.10894	0.901765	0.076735	4
TGGT1_209290 |	1.96565e+06	2.09991e+06	2.18198e+06	2.76825e+06	1.9832e+06	2.14527e+06	1.91766e+06	2.31127e+06	2.06514e+06	1.78872e+06	2.18186e+06	2.0376e+06	1.0708	0.933885	0.398212	3
TGGT1_209600 |	902682	1.15231e+06	1.04695e+06	1.25701e+06	932773	1.15524e+06	1.1115e+06	1.10283e+06	1.06256e+06	1.05147e+06	1.0501e+06	1.0961e+06	0.958033	1.0438	0.525874	7
TGGT1_209720 |	115862	108172	107335	109454	110999	99869.8	121640	116611	105063	114269	110324	111205	0.992074	1.00799	0.840936	1
TGGT1_209800 |	38361.8	39158.8	31219.8	45022.7	42042.9	28588.8	29711.5	40972.7	37694.9	36267.5	38873.8	34314.9	1.13285	0.882727	0.217193	2
TGGT1_209860 |	41211.9	31908.2	65249.9	37272.8	45663	56946.3	54401.6	60148	61285.1	74195.9	42943	61038.9	0.703535	1.42139	0.0280681	1
TGGT1_209870 |	91480.8	125102	121546	126513	99731.4	149014	119592	116126	102001	92320.3	111908	114275	0.979285	1.02115	0.846574	2
TGGT1_209910 |	3.90749e+06	4.26833e+06	3.87273e+06	3.74482e+06	4.21266e+06	3.98466e+06	4.15755e+06	3.16498e+06	3.07743e+06	4.08907e+06	3.99606e+06	3.66339e+06	1.09081	0.916749	0.253378	4
TGGT1_209950 |	3.75026e+06	3.74334e+06	3.61418e+06	3.70262e+06	4.03187e+06	3.49569e+06	3.80167e+06	3.16386e+06	3.13136e+06	3.5053e+06	3.76591e+06	3.41065e+06	1.10416	0.905664	0.0400586	12
TGGT1_209985 |	232633	243704	256833	270426	264045	308634	350600	346864	336213	283512	253153	324131	0.781019	1.28038	0.00095402	3
TGGT1_210095 |	159712	158657	164219	209750	178435	230183	250308	231240	249745	196945	173173	230829	0.750222	1.33294	0.00290421	1
TGGT1_210370 |	24022.2	25349.7	25492.6	25942.2	30040	11403.3	35237.4	20255.5	25950.9	21014	26094	21352.5	1.22206	0.818289	0.319373	2
TGGT1_210408 |	928257	1.1433e+06	1.10265e+06	1.30198e+06	1.1094e+06	1.60054e+06	1.52016e+06	1.31025e+06	1.17492e+06	1.46726e+06	1.11069e+06	1.40607e+06	0.789926	1.26594	0.0160364	2
TGGT1_210690 |	3.1703e+06	3.85666e+06	3.58744e+06	3.95838e+06	3.50197e+06	3.10834e+06	3.14346e+06	2.90502e+06	2.61857e+06	3.09816e+06	3.60401e+06	2.96791e+06	1.21432	0.823503	0.0057567	9
TGGT1_210790 |	40135.5	44445.4	43083.7	37914.7	54693.3	29723.4	49625.5	41073.1	39831	42165.4	43700.1	39949.2	1.09389	0.914167	0.413397	1
TGGT1_210800 |	26641.7	29348.8	33035.8	31698.5	22095.6	36361.6	18679.5	24649.6	20285	33730.3	28281.1	25810.9	1.0957	0.912655	0.562095	2
TGGT1_210840 |	278874	310398	293429	291664	193073	271579	159247	259873	178899	498819	269828	251337	1.07357	0.931471	0.752564	4
TGGT1_210960 |	17217.2	20216.7	8167.97	10208.8	18646.8	22621.6	11951.6	25916.5	29473.7	26508.5	14017.6	22267.4	0.629512	1.58853	0.0919791	1
TGGT1_210980 |	224600	200958	213579	226899	185559	307619	189895	273743	223553	246598	209738	244933	0.856307	1.16781	0.126525	5
TGGT1_211020 |	182312	187758	177340	189506	155883	191801	156704	191984	199915	172917	178126	181960	0.978932	1.02152	0.717219	2
TGGT1_211030 |	2.53933e+06	2.84261e+06	2.85836e+06	2.97899e+06	2.61404e+06	3.54738e+06	2.89416e+06	3.25392e+06	3.03137e+06	2.9626e+06	2.76176e+06	3.12918e+06	0.882585	1.13303	0.0302771	9
TGGT1_211040 |	652121	462973	513594	492678	578687	613233	553804	650500	743738	758735	535923	659398	0.812745	1.2304	0.0407665	4
TGGT1_211240 |	20294.4	17775.2	9608.89	15028.5	17322.8	6543.93	17074.2	18233.9	19367.8	8087.97	15526.7	12612.3	1.23107	0.812298	0.450392	1
TGGT1_211250 |	143957	201128	181994	216524	131842	211346	181883	231488	224935	221839	171975	213541	0.805346	1.2417	0.0726632	3
TGGT1_211260 |	932597	789885	847672	788906	909181	919817	1.00855e+06	931423	1.01339e+06	1.00691e+06	851594	975131	0.873312	1.14507	0.0104827	6
TGGT1_211290 |	636844	737386	919155	726784	1.16066e+06	765339	1.03064e+06	724646	678375	838017	817045	798660	1.02302	0.977498	0.863501	6
TGGT1_211420 |	908439	1.00594e+06	946199	1.15897e+06	1.00724e+06	1.03304e+06	837891	1.02534e+06	990431	918297	1.00187e+06	958067	1.04572	0.95628	0.456405	6
TGGT1_211680 |	3.40674e+07	3.21546e+07	3.25969e+07	3.22182e+07	3.47998e+07	3.05376e+07	3.35445e+07	3.03163e+07	3.01909e+07	3.25191e+07	3.31503e+07	3.13928e+07	1.05599	0.946983	0.0757599	52
TGGT1_211690 |	24427.9	22703.9	43470.6	51401.9	35215	9336.67	30788.1	24807.1	49447.2	10775	33727	20698.7	1.62943	0.613712	0.205734	1
TGGT1_212220 |	20645.7	15467.7	26310.3	13544.5	14843.1	31230	16310.7	33601.2	19808.5	17488.9	17600.8	22625.8	0.777912	1.28549	0.231614	1
TGGT1_212250 |	147140	187513	152862	217978	169078	198013	179942	188250	161112	175314	173106	180095	0.961195	1.04037	0.631509	3
TGGT1_212260 |	76970.8	78343.9	72313.8	78054.7	71071.5	49774.6	64190.6	65883.9	45212.3	33750.9	75288.6	50275.9	1.49751	0.667776	0.011938	1
TGGT1_212270 |	188426	170403	134546	191370	195330	148093	143265	188560	123299	173330	174432	153600	1.13562	0.880573	0.245977	2
TGGT1_212290 |	2.32931e+06	2.57116e+06	2.51592e+06	2.63614e+06	2.55086e+06	2.28033e+06	2.02417e+06	2.23554e+06	2.02039e+06	2.27323e+06	2.5185e+06	2.16342e+06	1.16413	0.859014	0.00237736	5
TGGT1_212300 |	191536	239565	185169	190951	240602	216683	241275	250391	243760	196110	208110	228709	0.909932	1.09898	0.239807	4
TGGT1_212820 |	225369	133473	219468	200819	187991	144255	152130	199505	118222	182569	190248	156706	1.21404	0.823693	0.178871	2
TGGT1_212880 |	238151	217751	251016	225812	274714	202712	287894	261943	294438	273771	240673	261903	0.918942	1.08821	0.313824	1
TGGT1_212960B |	62431	39554.8	23701.1	25093.2	37278.5	19890.6	45194.1	37619.7	31626.8	54783.6	35292	35774.2	0.986521	1.01366	0.957438	1
TGGT1_213030 |	482403	510769	472595	477732	476554	436341	427996	424335	446551	422176	483820	431388	1.12154	0.891629	0.000166491	3
TGGT1_213069 |	36717.7	35413.6	33899.3	34488.7	61603.5	54561.1	14114	29304.9	46026.2	42100.8	39292	33740.7	1.16453	0.858717	0.582263	1
TGGT1_213280 |	624318	689012	558421	592277	698520	463275	588719	485677	454968	515299	630173	499375	1.26192	0.792441	0.00629023	3
TGGT1_213350 |	829684	955331	840961	928760	887625	1.07623e+06	792587	834579	733742	680067	887146	813023	1.09117	0.916448	0.323144	7
TGGT1_213410 |	178576	221885	125708	104305	224337	264682	198543	250910	151115	221469	163420	213277	0.766233	1.30509	0.183964	1
TGGT1_213520 |	45311.3	54310.9	46083.3	40687.4	47722.3	41140.7	43646.5	54721.2	67362.1	53671.9	46619.1	51298.9	0.908773	1.10038	0.365129	1
TGGT1_213670 |	103390	139915	157356	173670	148594	87771.6	152912	193842	148295	153146	142492	142658	0.998839	1.00116	0.99429	1
TGGT1_213730 |	152740	159217	156206	177796	156487	172686	167854	162542	155379	157169	160254	162998	0.983164	1.01712	0.623914	3
TGGT1_213770 |	82903.9	54689.5	77422.2	19552.9	20441.7	76857.5	84894.1	83608.7	98745.1	113102	42600.5	90564.9	0.470386	2.12591	0.0484573	1
TGGT1_213790 |	195463	115987	190952	154801	189309	189259	173690	283844	339073	171389	166214	222248	0.747878	1.33712	0.129037	1
TGGT1_213870 |	503387	552816	574674	619243	532484	587674	550058	583754	549784	554558	555155	564915	0.982724	1.01758	0.658793	11
TGGT1_213900 |	253927	299755	279034	248097	333084	337144	337218	198507	293025	334531	281101	294421	0.954758	1.04739	0.699345	6
TGGT1_213910 |	145940	206906	127202	192211	211593	216439	217332	219239	222466	195999	173278	214082	0.809403	1.23548	0.0770345	4
TGGT1_213940 |	827497	765219	694451	687661	789535	399591	401183	404246	373823	387721	750910	393150	1.90999	0.523564	1.74044e-07	5
TGGT1_214080 |	1.60388e+07	1.4423e+07	1.51302e+07	1.46255e+07	1.58865e+07	1.46179e+07	1.67133e+07	1.55968e+07	1.69948e+07	1.5559e+07	1.5207e+07	1.58729e+07	0.958049	1.04379	0.2503	18
TGGT1_214090 |	297334	394053	258958	233873	269828	160230	154075	307063	337600	261412	286035	231785	1.23405	0.810339	0.29228	3
TGGT1_214140 |	240244	199160	198892	165337	84388	271170	101536	226173	222755	213207	167735	196873	0.851997	1.17371	0.538291	1
TGGT1_214200 |	40473.6	47758.3	46780.6	45352.4	44709.3	53046	60646.5	56764.3	58169	58599.1	44942.5	57388.3	0.78313	1.27693	0.000147456	2
TGGT1_214210 |	228340	278559	231549	281199	266787	273149	260476	287092	273027	311970	256250	280609	0.913194	1.09506	0.134681	4
TGGT1_214220 |	158715	187947	178017	191104	226105	174518	257120	210443	180211	212169	187128	204887	0.913323	1.0949	0.342649	2
TGGT1_214250 |	205670	200889	189723	194578	216844	207491	214874	217142	242217	235438	201325	223050	0.902602	1.10791	0.0249637	1
TGGT1_214260 |	159403	148802	106804	165689	132649	157915	139357	162656	154872	143933	140974	151492	0.930566	1.07461	0.41749	3
TGGT1_214290 |	1.8796e+06	2.16973e+06	2.0548e+06	2.49957e+06	1.81789e+06	2.15476e+06	2.15963e+06	2.23504e+06	2.04173e+06	1.97911e+06	2.07078e+06	2.11206e+06	0.980458	1.01993	0.753074	9
TGGT1_214320 |	242656	302207	250386	241707	264426	170069	187849	136997	130696	165879	259358	156834	1.65371	0.604701	0.00023706	1
TGGT1_214350 |	609633	704081	634375	710975	599534	605776	500235	583395	454124	580394	650041	541588	1.20025	0.833159	0.023709	6
TGGT1_214440 |	574933	584141	566171	614965	431744	540818	544511	653617	535999	540899	550341	561477	0.980166	1.02024	0.790619	5
TGGT1_214490 |	407799	1.54209e+06	445131	537297	338314	513212	467273	568054	403118	403847	551209	466854	1.18069	0.846964	0.56401	10
TGGT1_214575 |	331383	322393	303926	295796	357204	425292	446474	419322	421599	444827	321424	431345	0.745169	1.34198	3.67436e-05	3
TGGT1_214600 |	21553.5	19816.6	12505.2	16817.9	13772.2	28285.7	10994.8	24827.9	11742.9	31674.7	16538	19572.1	0.84498	1.18346	0.516536	1
TGGT1_214750 |	273389	240556	244187	211478	285408	232130	211762	222744	207972	214697	249626	217692	1.14669	0.872073	0.0409572	5
TGGT1_214770 |	1.1993e+06	1.20644e+06	1.19412e+06	1.15356e+06	1.23165e+06	1.15726e+06	1.04337e+06	1.24965e+06	1.26162e+06	1.3161e+06	1.19675e+06	1.20164e+06	0.995925	1.00409	0.925488	4
TGGT1_214790 |	19994.6	38678.6	4572.12	18070.1	25137.6	10126.6	34745.8	6790.92	15289.6	29442.1	17424.4	16081.7	1.08349	0.922943	0.869942	1
TGGT1_214840 |	166975	184312	240326	185991	224148	279135	231563	160787	223704	230977	198521	221817	0.894975	1.11735	0.350858	4
TGGT1_214870 |	16917.6	18751.3	22858.9	17081.2	22083.8	31607	18917	24075.5	19171.7	19313.9	19382.2	22148.7	0.875096	1.14273	0.2903	1
TGGT1_214880 |	59223.5	69694.9	110987	34082.5	58858.4	60967.9	74207.8	63885	67288.7	72340.5	62038.5	67554.6	0.918347	1.08891	0.670184	1
TGGT1_214930 |	72373.7	81496	81914.6	77034.8	95290.5	72734.9	81078.1	58758.4	67881.2	75779.4	81276.1	70827.7	1.14752	0.871446	0.0901008	1
TGGT1_214940 |	1.05236e+06	1.23739e+06	1.11788e+06	1.29432e+06	1.26931e+06	1.08994e+06	1.18956e+06	1.14034e+06	886072	973808	1.19052e+06	1.04991e+06	1.13392	0.881897	0.0979284	9
TGGT1_214970 |	139060	145835	210021	194114	138739	122673	128979	127743	137738	141158	162899	131484	1.23892	0.807152	0.0494394	4
TGGT1_215010 |	47092.7	50223.8	70649.1	51648.1	74646.4	24744.6	48755.3	66825.7	54813.8	66520.4	57783.9	49392.2	1.1699	0.854775	0.468112	2
TGGT1_215040 |	191813	180993	215617	224073	177781	163891	124714	145314	162087	138408	197197	146129	1.34947	0.741032	0.00246119	9
TGGT1_215060 |	334882	436182	398289	460436	365000	432077	313044	376243	316928	310050	396318	346582	1.14351	0.874503	0.16373	3
TGGT1_215220 |	659631	699077	662403	729245	620899	673167	638660	687874	682738	634284	673238	662961	1.0155	0.984735	0.646451	7
TGGT1_215260 |	1.02545e+06	1.11124e+06	1.12298e+06	1.21736e+06	1.09674e+06	1.18433e+06	1.01389e+06	851616	957248	941757	1.11307e+06	983861	1.13133	0.883914	0.0767623	21
TGGT1_215420 |	83137.7	95598	99142.4	113937	82599.2	122966	104233	124127	126616	95262.5	94195.3	113924	0.826828	1.20944	0.0500986	2
TGGT1_215430 |	1.20915e+06	1.23406e+06	1.17343e+06	1.11503e+06	1.27903e+06	1.04984e+06	1.18796e+06	1.02084e+06	1.05199e+06	1.18731e+06	1.20085e+06	1.09721e+06	1.09445	0.913701	0.0548352	4
TGGT1_215460 |	1.54797e+06	1.57898e+06	1.66233e+06	1.63859e+06	1.42995e+06	1.39014e+06	1.26449e+06	1.43273e+06	1.42041e+06	1.48979e+06	1.56939e+06	1.39745e+06	1.12304	0.890442	0.0159627	4
TGGT1_215470 |	5.83955e+06	5.98758e+06	5.86709e+06	5.46154e+06	5.78847e+06	5.25679e+06	4.84234e+06	5.0152e+06	5.34382e+06	5.15335e+06	5.78611e+06	5.11919e+06	1.13028	0.884738	0.000774735	9
TGGT1_215490 |	146776	127295	90297.2	76715.2	102902	462130	592753	491375	481466	543493	105898	512109	0.206789	4.83586	1.45246e-06	3
TGGT1_215590 |	910186	942131	875463	844093	973890	839756	944865	1.00421e+06	925209	796054	907979	898888	1.01011	0.989987	0.842252	11
TGGT1_215610 |	53856.8	19294.6	14937	57174.5	58836.1	42303.7	69386.1	58937.5	54942.2	32709.6	34958.8	49948.8	0.699894	1.42879	0.305765	1
TGGT1_215680 |	70382.8	54501.2	86259.7	70694.7	85327.7	81869.9	104897	88029.3	103201	113342	72448.8	97570.3	0.742529	1.34675	0.0201318	2
TGGT1_215775 |	185744	204166	210151	235572	223625	216331	255097	204024	216495	230698	211161	223872	0.943226	1.06019	0.323496	2
TGGT1_215910 |	105322	97330.8	79534.6	68966.9	67308.5	113665	80849.4	89611	73664.2	84277.1	82339.3	87443.3	0.941631	1.06199	0.617518	2
TGGT1_215980 |	861446	843676	781459	896575	897611	869252	818066	910610	909476	826165	855061	865815	0.98758	1.01258	0.723954	2
TGGT1_216000 |	5.86899e+06	6.49203e+06	6.9179e+06	5.78616e+06	6.05715e+06	5.6166e+06	7.41179e+06	6.40033e+06	5.90939e+06	5.8886e+06	6.21034e+06	6.21485e+06	0.999274	1.00073	0.990503	15
TGGT1_216020 |	41354.1	45919.7	47378	36818.2	39675.8	51947.6	40979.7	52094.4	34465	47640.7	42047.1	44880.4	0.936871	1.06738	0.497557	1
TGGT1_216050 |	23050.1	25773.2	33612.5	23398.4	22736.9	41066.3	9412.31	36048.5	40299	28505.5	25424.5	27596.8	0.921284	1.08544	0.781786	1
TGGT1_216060 |	19250.5	42559.2	33953	55362.2	59765.4	54698.6	47529.6	44740.8	62916.3	39972.8	39155.7	49344	0.793525	1.2602	0.320842	1
TGGT1_216080 |	78163.7	70815.7	68971.8	72154.5	68606.5	89412.2	66273.1	74672.4	73339.8	60377.2	71661.7	72180.7	0.992809	1.00724	0.920219	1
TGGT1_216120 |	24088.1	27832.6	23247.9	37442.9	33185.9	34902.2	29380.3	28909.6	25432	19154.4	28669	27034.6	1.06046	0.94299	0.676205	1
TGGT1_216260 |	604186	627134	673997	642896	511036	642487	563632	655942	655375	612548	609195	624987	0.974732	1.02592	0.656275	9
TGGT1_216410 |	27390.5	68039.3	49007.5	42364.6	58979.5	63747.4	54135.3	69757.5	69101.6	57406.1	46953.2	62516.7	0.751051	1.33147	0.12048	1
TGGT1_216450 |	1.42282e+06	1.50643e+06	1.57324e+06	1.63051e+06	1.27775e+06	1.60007e+06	1.36581e+06	1.50857e+06	1.49275e+06	1.336e+06	1.47684e+06	1.45739e+06	1.01334	0.986834	0.813064	8
TGGT1_216510 |	36411.6	21791	16183.1	28357.7	17197.7	17634.3	23148.8	21706	21895.7	12465	22874.1	18910.5	1.2096	0.826721	0.347078	1
TGGT1_216590 |	233307	256084	316350	262951	263799	240691	253694	393576	263219	237572	265170	272510	0.973067	1.02768	0.803162	7
TGGT1_216650 |	1.03589e+06	1.32993e+06	1.20808e+06	1.38858e+06	1.06926e+06	1.18943e+06	1.19714e+06	1.21792e+06	1.10095e+06	1.17289e+06	1.19834e+06	1.17497e+06	1.01989	0.980498	0.75258	6
TGGT1_216670 |	4.25792e+06	4.07601e+06	4.2355e+06	4.19358e+06	4.24171e+06	3.91629e+06	3.74801e+06	4.06826e+06	4.33564e+06	4.31296e+06	4.20042e+06	4.06989e+06	1.03207	0.968924	0.308993	23
TGGT1_216750 |	54702	84319.3	103589	109880	106197	83229.8	111897	116493	113156	102775	88972.3	104759	0.849302	1.17744	0.288766	1
TGGT1_216790 |	572447	660096	640691	643821	595522	637812	541263	555544	542085	569091	621628	568086	1.09425	0.913867	0.0568785	7
TGGT1_216810 |	180703	204969	152289	167189	115230	178028	199140	169199	230521	201235	161146	194487	0.828566	1.2069	0.128292	3
TGGT1_216860 |	3.14901e+06	3.16736e+06	3.45515e+06	4.06795e+06	2.90787e+06	3.30611e+06	2.75775e+06	3.18734e+06	2.56908e+06	2.97163e+06	3.32704e+06	2.94588e+06	1.12939	0.885436	0.136523	16
TGGT1_216880 |	6.09676e+06	6.85216e+06	6.54185e+06	7.03241e+06	6.27617e+06	5.69821e+06	5.34931e+06	5.47574e+06	4.9457e+06	5.54427e+06	6.55066e+06	5.39648e+06	1.21388	0.823806	0.000635889	25
TGGT1_216900 |	798691	156282	453538	724072	438463	130826	492072	860151	895271	850456	447634	530861	0.843223	1.18593	0.724717	3
TGGT1_217220 |	76291.7	492596	464063	504312	468429	652499	585033	622552	583897	378504	333409	554713	0.601048	1.66376	0.219084	1
TGGT1_217460 |	2.91554e+06	2.72143e+06	2.88521e+06	3.16531e+06	2.75487e+06	2.85782e+06	2.71178e+06	2.79708e+06	2.79923e+06	2.56015e+06	2.88431e+06	2.74322e+06	1.05143	0.951082	0.165576	23
TGGT1_217510 |	18759.8	27546.4	27947.8	28400.3	20640.4	27950.1	35703.5	24142.2	15720.2	18229.2	24296.1	23324.9	1.04164	0.960025	0.81743	2
TGGT1_217540 |	702333	609608	588019	589680	488577	552444	581215	535413	566526	532455	591707	553304	1.06941	0.935097	0.297498	5
TGGT1_217680 |	539135	528069	588350	526300	586209	573623	664451	519288	558174	596769	552920	580517	0.952461	1.04991	0.337403	7
TGGT1_217740 |	519887	533864	518377	542114	577557	553318	661876	601619	617160	619341	537941	609649	0.882377	1.1333	0.00718737	5
TGGT1_217820 |	457095	686770	597641	779990	597078	662986	567552	509222	525761	567131	614152	564128	1.08867	0.918549	0.420224	11
TGGT1_217870 |	34208.5	15485.7	8757.37	34241.2	53985.9	33861.8	18757.2	34748	30494.9	8147.15	24358.7	22274.5	1.09357	0.914439	0.838939	1
TGGT1_217890 |	2.68279e+06	3.15913e+06	2.83005e+06	3.10708e+06	2.56638e+06	3.04865e+06	2.46452e+06	2.57378e+06	2.31816e+06	2.53321e+06	2.85972e+06	2.57659e+06	1.10989	0.900992	0.125833	10
TGGT1_218192 |	50784.4	50917	2656.78	2604.09	57100.7	9400.63	22950.2	107334	111913	17090.2	15916.6	33826.9	0.47053	2.12526	0.42145	1
TGGT1_218200 |	22243.4	10440.6	37730.2	21718	30449.9	23389.4	30325.7	20378.4	19482.9	8372.84	22521.8	18815	1.19701	0.835414	0.574492	1
TGGT1_218220 |	101575	112663	128639	139676	106909	140195	130464	128142	131878	124750	117062	130986	0.893694	1.11895	0.108568	1
TGGT1_218240 |	817761	776221	815109	743990	868921	756309	816052	844228	879857	798693	803295	817963	0.982067	1.01826	0.634303	8
TGGT1_218250 |	21368.3	25750.7	22771.1	35775.1	21524.7	20401.9	28777.9	31166.9	22595.2	20481.5	24939.8	24297.4	1.02644	0.974244	0.846527	1
TGGT1_218260 |	1.30752e+07	9.87802e+06	1.14941e+07	9.72226e+06	1.22947e+07	1.12217e+07	1.20206e+07	1.23269e+07	1.39415e+07	1.20535e+07	1.12154e+07	1.22815e+07	0.913197	1.09505	0.222281	3
TGGT1_218280 |	458813	386499	425374	358747	423890	305410	439392	424974	453856	241596	409185	362428	1.12901	0.885731	0.381401	2
TGGT1_218300 |	12991.6	15814.4	6161.6	12821.9	10887.2	10752.9	9549.47	7666.96	8926.5	7387.31	11206.1	8771.2	1.2776	0.782716	0.19955	1
TGGT1_218410 |	5.05335e+06	5.15631e+06	4.97469e+06	5.39355e+06	4.64144e+06	3.69753e+06	4.53867e+06	3.78359e+06	2.92289e+06	4.03316e+06	5.03782e+06	3.75699e+06	1.34092	0.745759	0.00488329	18
TGGT1_218520 |	3.65107e+06	3.4682e+06	3.41744e+06	3.31325e+06	3.66707e+06	3.59685e+06	3.64796e+06	3.90646e+06	3.65479e+06	3.27392e+06	3.50074e+06	3.61025e+06	0.969667	1.03128	0.396763	11
TGGT1_218530 |	43643.9	59731.5	37064.5	60072.1	42536.2	60511.1	42556.1	49170	37991.3	62842.9	47698.4	49669.2	0.96032	1.04132	0.776036	1
TGGT1_218540 |	530134	414145	471743	471561	528522	442879	458920	520287	571269	454693	481248	487264	0.987653	1.0125	0.856572	4
TGGT1_218590 |	148632	159618	149238	140644	220473	144688	147819	160626	164557	121723	161477	147074	1.09793	0.910801	0.360693	4
TGGT1_218760 |	31866.7	48432.1	36102.5	45934.1	42754.3	60273.7	48981.3	56666.5	34624.6	17356.6	40534.5	39853.6	1.01709	0.983202	0.945873	2
TGGT1_218780 |	2.90764e+06	3.15494e+06	3.30185e+06	3.51366e+06	2.83479e+06	3.53503e+06	2.94542e+06	3.80541e+06	3.88346e+06	3.30997e+06	3.13267e+06	3.47854e+06	0.90057	1.11041	0.140827	11
TGGT1_218820 |	5.1714e+06	4.65225e+06	4.724e+06	4.27317e+06	4.56138e+06	5.33584e+06	4.56648e+06	4.67444e+06	5.29689e+06	5.1233e+06	4.66751e+06	4.98904e+06	0.935554	1.06889	0.174023	6
TGGT1_218920 |	135675	163090	158396	172376	148415	223735	149592	191536	164562	155119	155069	174895	0.88664	1.12785	0.195907	1
TGGT1_218940 |	199625	192325	236010	217321	179918	198880	187984	185235	156536	178619	204113	180882	1.12843	0.886185	0.0874686	3
TGGT1_219080 |	79818	79629.5	95471.4	89519.5	50167.9	112620	74774.1	60733	113526	74863	77104.3	84650.7	0.910852	1.09787	0.593157	3
TGGT1_219170 |	169205	143397	146985	124721	150623	135925	160435	132359	180197	123431	146289	145046	1.00857	0.991501	0.922292	1
TGGT1_219200 |	14113.2	12030.7	42417	31723.5	45396.6	45402.9	23907.2	21605.4	40498.3	34517	25303	31851.4	0.794408	1.2588	0.484928	1
TGGT1_219250 |	5588.54	5598.33	8467.31	8957.82	7440.27	8902.75	6675.06	10875.6	8777.8	11560.2	7069.34	9190.87	0.76917	1.3001	0.0960111	1
TGGT1_219270 |	354415	487326	488950	443669	455254	360912	377165	375694	396134	292148	442978	358462	1.23577	0.809209	0.0284991	3
TGGT1_219280 |	71207	69771.8	97850.2	106577	70080.7	92346.4	92389.9	110128	98670.2	88731.5	81659.3	96170.3	0.849111	1.1777	0.13994	2
TGGT1_219310 |	2.13806e+06	2.35758e+06	2.29358e+06	2.61072e+06	2.06157e+06	2.36091e+06	2.08691e+06	2.18983e+06	2.08892e+06	2.00743e+06	2.2845e+06	2.14344e+06	1.06581	0.938252	0.234852	15
TGGT1_219320 |	1.10881e+07	1.048e+07	1.0726e+07	1.03919e+07	1.15826e+07	1.09145e+07	1.25262e+07	1.09875e+07	1.23574e+07	1.17745e+07	1.0845e+07	1.16928e+07	0.927499	1.07817	0.0632917	25
TGGT1_219440 |	167918	198158	213505	222605	92266.3	205425	167732	148592	170332	226162	170930	181550	0.941504	1.06213	0.74397	2
TGGT1_219520 |	217716	289612	334557	312400	303752	256135	284542	244142	214831	183573	288590	234009	1.23324	0.81087	0.083268	4
TGGT1_219540 |	4.68783e+06	4.96159e+06	5.02588e+06	5.09621e+06	4.37632e+06	5.41148e+06	4.64955e+06	4.79752e+06	4.56388e+06	4.66131e+06	4.82205e+06	4.80748e+06	1.00303	0.996977	0.943746	29
TGGT1_219550 |	195344	218336	303113	163686	99237.2	280076	277414	266158	198589	215061	183841	245026	0.750293	1.33281	0.183374	2
TGGT1_219590 |	284839	339914	358297	325731	332161	395690	329032	341637	330882	274458	327253	332095	0.985421	1.01479	0.838339	7
TGGT1_219700 |	173090	208292	225053	259242	143294	183822	153198	184021	159274	198332	197621	174909	1.12985	0.885073	0.316735	5
TGGT1_219710 |	156149	160648	154289	176893	156940	140448	132504	146885	129885	157902	160782	141167	1.13895	0.878003	0.0168076	4
TGGT1_219750 |	1.88945e+06	1.89081e+06	1.84217e+06	1.83324e+06	2.08299e+06	1.96552e+06	2.15056e+06	1.94177e+06	1.98753e+06	2.06163e+06	1.90565e+06	2.02e+06	0.943394	1.06	0.0851511	7
TGGT1_219790A |	35300.3	37398.5	43031	34938.4	10369.8	42056.5	36949.1	37809.5	14693	8400.12	29020	23555.2	1.232	0.811688	0.626483	1
TGGT1_219800 |	1.23277e+06	1.21023e+06	1.34454e+06	1.42864e+06	1.24055e+06	1.33943e+06	1.25194e+06	1.54577e+06	1.48572e+06	1.30447e+06	1.28876e+06	1.38103e+06	0.933187	1.0716	0.210691	12
TGGT1_219810 |	27595.3	40282.1	41027.3	41758.3	16678.1	24178.3	42371	66499.5	46459.1	42573.1	31650.6	42257.5	0.748994	1.33512	0.264027	3
TGGT1_219820 |	6.30405e+06	7.14944e+06	6.49891e+06	7.91513e+06	6.08106e+06	6.03309e+06	5.7276e+06	6.18372e+06	5.19133e+06	5.52123e+06	6.75825e+06	5.72025e+06	1.18146	0.846411	0.0192944	7
TGGT1_219850 |	893863	1.03394e+06	1.09033e+06	1.20583e+06	928651	1.13849e+06	830759	1.14809e+06	864987	987096	1.02446e+06	984985	1.04007	0.961471	0.661176	10
TGGT1_219860 |	39122.4	61499.6	66653.3	94532.4	61531.1	66600.1	64345.3	58402.3	40323.2	37700.4	62224.2	52007.3	1.19645	0.835806	0.360322	2
TGGT1_220100 |	575995	545158	498762	565028	657565	451804	448457	609600	554296	453908	566198	499442	1.13366	0.882097	0.146249	9
TGGT1_220240 |	337742	428518	532875	209087	544377	311350	490734	399856	316596	439933	387866	385459	1.00624	0.993795	0.975756	3
TGGT1_220250 |	17406.3	29526.7	18010	29459.1	22505.7	21489.3	24507.1	25185.2	21722.3	19893.5	22781.9	22472.7	1.01376	0.986428	0.913863	1
TGGT1_220260 |	107676	104455	121566	121166	102888	127891	111033	148147	136089	114192	111255	126733	0.877875	1.13911	0.0795596	2
TGGT1_220270 |	831201	893539	899150	697900	926083	748605	938006	743436	764098	761615	845316	787984	1.07276	0.932177	0.32752	8
TGGT1_220390 |	118994	110377	115543	13107.9	68625.5	66274.2	59319.3	56828.5	70776.6	29568.4	67147.9	54195.7	1.23899	0.807109	0.645755	1
TGGT1_220400 |	8.31088e+06	8.01189e+06	9.02216e+06	9.41045e+06	8.39277e+06	1.19758e+07	9.06297e+06	1.13634e+07	1.08504e+07	8.90392e+06	8.61473e+06	1.03567e+07	0.831801	1.20221	0.0250607	14
TGGT1_220500 |	160672	258162	181974	228502	210454	216506	223817	180162	173459	209562	205106	199667	1.02724	0.973485	0.790552	3
TGGT1_220510 |	51452.2	47661.9	48747.3	52368.7	71155.6	76696.4	55883	46927	72307.7	26266	53673.7	52048.9	1.03122	0.969728	0.884965	2
TGGT1_220860 |	83535.9	130494	138380	136398	112570	133695	110576	135941	99383	103219	118291	115569	1.02356	0.976982	0.844172	2
TGGT1_220900 |	92704.9	90084.5	66341.9	81328.4	67166	96277.4	87846.6	83741	95560.2	81641.6	78738.4	88812.7	0.886566	1.12795	0.16325	1
TGGT1_220930 |	278604	211507	211435	225165	259778	214483	257902	253111	220745	274127	235786	242997	0.970327	1.03058	0.692079	5
TGGT1_220950 |	2.31135e+06	2.20274e+06	2.21951e+06	2.34833e+06	2.33389e+06	2.24749e+06	2.37129e+06	2.63792e+06	2.59646e+06	2.26311e+06	2.28237e+06	2.41772e+06	0.944016	1.0593	0.150569	8
TGGT1_221180 |	356089	310909	334972	319501	333978	358829	369283	389146	367070	315976	330733	359213	0.920715	1.08611	0.0830716	4
TGGT1_221210 |	3.80101e+06	3.61096e+06	3.83902e+06	3.67727e+06	3.77992e+06	3.66137e+06	3.71984e+06	3.65976e+06	3.8627e+06	3.6718e+06	3.74067e+06	3.71431e+06	1.0071	0.992952	0.655804	9
TGGT1_221320 |	1.22985e+06	921691	1.07782e+06	973426	1.09259e+06	1.2362e+06	1.16992e+06	1.28882e+06	1.52349e+06	1.11559e+06	1.05378e+06	1.25938e+06	0.836742	1.19511	0.0408889	22
TGGT1_221380 |	1.63953e+06	1.80973e+06	1.6964e+06	1.78557e+06	1.72913e+06	1.60948e+06	1.72917e+06	1.44301e+06	1.46985e+06	1.80829e+06	1.73098e+06	1.60571e+06	1.07802	0.927628	0.152449	3
TGGT1_221470 |	1.38012e+06	1.59188e+06	1.36915e+06	1.40499e+06	1.38383e+06	1.67016e+06	1.42699e+06	1.4825e+06	1.56771e+06	1.48347e+06	1.42366e+06	1.52385e+06	0.934252	1.07037	0.122067	13
TGGT1_221522 |	410035	335707	383503	328618	422961	391964	336912	454022	402475	494899	374204	412495	0.907171	1.10233	0.276478	5
TGGT1_221610 |	36475.2	71722.6	50753.8	44465.3	25445.5	64531.9	43905.8	23979.5	61923.9	23403.2	43186.8	39687.5	1.08817	0.918974	0.770648	1
TGGT1_221620 |	1.27906e+07	1.24119e+07	1.31236e+07	1.36615e+07	1.36667e+07	1.48939e+07	1.59164e+07	1.57321e+07	1.59561e+07	1.43332e+07	1.31216e+07	1.53526e+07	0.854685	1.17002	0.000545596	27
TGGT1_221670 |	47843.7	22781.9	43620	63777.7	38111.9	44861.8	51213.5	67647.7	42651.7	16440.2	40979.4	40501.5	1.0118	0.988338	0.969052	2
TGGT1_221850 |	41369.7	42320.4	44620.5	40583.3	53792.4	35538.9	15384.4	23059.8	29421.3	19197.7	44296.2	23469.8	1.88737	0.529838	0.00373813	1
TGGT1_221870 |	49703.1	84977.7	48483.3	44064.7	50697.2	79805.8	42783.8	44197.7	93011.1	41899.5	53959.9	56740.3	0.950998	1.05153	0.815073	2
TGGT1_221950 |	155631	157884	158117	162896	163777	177008	154089	172855	187025	165972	159630	171031	0.933338	1.07142	0.076294	3
TGGT1_222020 |	629506	704162	588695	576473	556981	598695	680174	668039	606469	651931	609027	640217	0.951281	1.05121	0.335628	7
TGGT1_222050 |	342172	400007	416610	436738	395024	457524	388815	478924	469359	409961	396805	439475	0.902907	1.10753	0.115082	1
TGGT1_222100 |	422774	351990	417369	425031	450387	398564	387125	368561	447065	387667	412129	396952	1.03823	0.963173	0.496033	9
TGGT1_222160 |	156175	217307	204558	215661	182295	301183	239103	256007	221924	252194	193736	252768	0.766457	1.3047	0.010606	4
TGGT1_222170 |	202952	205594	208439	194556	228907	347514	356578	376107	332212	310930	207786	343956	0.604107	1.65534	2.11673e-06	1
TGGT1_222210 |	24530.1	11036.5	68850.9	45201	30385.5	11281.3	30949.9	8686.47	47074.9	29270.1	30314.5	21096.7	1.43693	0.695928	0.439711	1
TGGT1_222220 |	2.31659e+06	2.09024e+06	2.19857e+06	1.99219e+06	2.30556e+06	1.94453e+06	2.19651e+06	1.77188e+06	1.88767e+06	1.89e+06	2.177e+06	1.93319e+06	1.12612	0.888005	0.0316907	9
TGGT1_222230 |	30009.4	19813.9	14800	35718.9	23150.7	28507.8	30071.7	43460.6	32213	35638.1	23571.7	33591.7	0.70171	1.42509	0.0728722	1
TGGT1_222270 |	89382.9	132954	143266	141021	194755	182969	174815	190482	195825	194949	136137	187638	0.725529	1.3783	0.0346387	1
TGGT1_222350 |	47214	65982	64621.7	65281.7	61012	62751.3	39603.5	34053.1	51991.3	37261.5	60369.3	43948.2	1.37365	0.727989	0.040304	1
TGGT1_222360 |	182291	158276	194415	126160	172392	106626	195867	167706	178446	163941	164919	159263	1.03552	0.965703	0.793576	5
TGGT1_222380 |	409383	383112	440156	441130	376083	482739	418467	476467	316657	344689	409056	402054	1.01742	0.982883	0.854852	9
TGGT1_222400 |	234909	168970	230046	209243	251809	252352	287717	257031	303408	247996	216995	268835	0.807167	1.2389	0.027803	4
TGGT1_222410 |	72755.2	73086.5	95635.8	128447	128443	134614	103766	99839.4	107583	93478.5	96549.8	106999	0.90234	1.10823	0.486755	2
TGGT1_222430 |	6855.69	17231	16148.2	25091	8565.6	22902.9	19470.6	15692.2	10472.7	12029.6	13260.3	15454.4	0.858026	1.16547	0.598801	1
TGGT1_222660 |	18147.7	31637.8	21217.7	26593.6	20612.6	17996.9	13755.3	23319.5	10099.3	20196.8	23170.1	16375.4	1.41493	0.706749	0.088108	1
TGGT1_222840 |	123462	149478	130006	150420	130536	158134	175452	163216	126915	158808	136340	155620	0.876105	1.14142	0.085573	5
TGGT1_222850 |	100875	146241	117240	160717	125096	149653	119070	109493	95296.9	103424	128306	113971	1.12577	0.888277	0.323536	2
TGGT1_222860 |	1.79229e+06	1.81246e+06	1.84169e+06	2.05788e+06	1.63331e+06	1.80898e+06	1.57595e+06	1.84868e+06	1.68591e+06	1.49372e+06	1.82254e+06	1.67721e+06	1.08665	0.920262	0.166799	7
TGGT1_222952 |	68161.6	75629.5	102531	111235	89544	86296	80247.9	107549	89786.7	93679	87957.5	91070.4	0.965818	1.03539	0.745536	2
TGGT1_223020 |	59638.9	72627.3	75733.1	104169	65524.6	77857.6	59493.3	86496.2	86851.3	58203.7	74133.1	72660.5	1.02027	0.980137	0.8807	1
TGGT1_223040 |	313664	333213	287368	352407	357108	284308	350432	321363	337309	313012	327713	320476	1.02258	0.977916	0.688313	3
TGGT1_223050 |	1.57352e+06	1.62347e+06	1.45993e+06	1.35434e+06	1.4943e+06	1.2111e+06	1.37072e+06	1.13475e+06	1.08969e+06	1.35101e+06	1.49818e+06	1.2263e+06	1.2217	0.81853	0.00690613	3
TGGT1_223110 |	30948.8	39499.1	23903.3	40302.2	25776.1	28778.3	55940	39351	33114.7	49344.9	31365.1	40086.8	0.78243	1.27807	0.169991	2
TGGT1_223140 |	217939	237190	217868	256285	161711	210854	159756	230542	271869	221927	215684	215850	0.99923	1.00077	0.994884	5
TGGT1_223390 |	1.04689e+06	1.19344e+06	1.13176e+06	1.31077e+06	1.27956e+06	1.02955e+06	1.02223e+06	1.27395e+06	1.14884e+06	1.26813e+06	1.18853e+06	1.14329e+06	1.03957	0.961936	0.555367	18
TGGT1_223410 |	782028	861004	789460	774730	804556	859219	739340	770070	759124	762196	801775	776911	1.032	0.968989	0.356248	3
TGGT1_223485 |	498864	464059	496970	457173	542527	486421	512120	518841	569439	507232	490995	518101	0.947683	1.05521	0.216857	2
TGGT1_223540 |	161125	182672	172894	205054	159907	167343	146216	159051	90390.1	145205	175578	138563	1.26713	0.789183	0.0822727	5
TGGT1_223590 |	448546	572295	643757	660280	506904	526607	534259	487413	407177	535568	560481	495617	1.13087	0.884272	0.206952	6
TGGT1_223600 |	103516	57652.4	110317	97091.7	65259.9	130123	64621.2	89752.6	134052	72192.3	83957.4	93909.1	0.894028	1.11853	0.588053	3
TGGT1_223620 |	92891	71911.5	99709.1	83717.8	92084.2	88284	102360	99699.7	111819	92806.2	87518.9	98664.2	0.887038	1.12735	0.123389	1
TGGT1_223680 |	315182	271567	302141	284153	321336	316959	289681	349629	280776	303269	298285	307145	0.971155	1.0297	0.571863	6
TGGT1_223710 |	109196	59497.2	176154	52996.6	59893.9	48597.5	39938.7	191015	95863	47919.8	81666.8	70185.7	1.16358	0.859415	0.693935	2
TGGT1_223760 |	28766.6	29434.5	22602.9	19145.8	19619.8	29109.9	19728.2	20934.6	20791	27341.9	23514.5	23277.7	1.01017	0.989929	0.935617	1
TGGT1_223840 |	8105.82	7658.77	8036.99	12917	10238.3	9051.77	6241.01	5715.3	6949.46	10089.5	9202.13	7429.67	1.23857	0.807386	0.183015	1
TGGT1_223910 |	30740.3	30357.7	21031.6	25175	21901.3	45957.8	28378.1	30835.5	37523.9	23349.7	25518.6	32314.4	0.789698	1.26631	0.132217	1
TGGT1_223920 |	5.34095e+06	5.0543e+06	5.31093e+06	4.95343e+06	5.65382e+06	5.57607e+06	6.47536e+06	5.91101e+06	6.32716e+06	5.96931e+06	5.25702e+06	6.04334e+06	0.869886	1.14958	0.0041515	30
TGGT1_223940 |	1.25785e+06	1.2216e+06	1.20478e+06	1.12614e+06	1.32354e+06	864534	1.24721e+06	1.16772e+06	1.10824e+06	1.19258e+06	1.22506e+06	1.10723e+06	1.10643	0.903811	0.186092	4
TGGT1_223960 |	616032	649659	633044	752931	583954	746746	568016	673317	611015	561723	644720	628442	1.0259	0.974752	0.719475	8
TGGT1_224060 |	547217	578964	568937	555243	594370	400349	564650	467297	500674	499365	568700	483456	1.17632	0.850108	0.0233173	6
TGGT1_224090 |	31623.8	40937	43874.7	43640.5	49542.4	28391.1	48483	43235.2	34615.6	64065.5	41480.3	42082.4	0.985692	1.01452	0.929723	2
TGGT1_224350A |	987162	1.15372e+06	1.07411e+06	1.23639e+06	1.00877e+06	1.1577e+06	1.00859e+06	1.26366e+06	1.0029e+06	1.09528e+06	1.08817e+06	1.1014e+06	0.987991	1.01215	0.846556	10
TGGT1_224460 |	261815	172773	204256	186532	208669	242552	285788	283496	262443	257084	204725	265767	0.770318	1.29817	0.00927551	3
TGGT1_224580 |	159899	99113.1	98462.4	120982	107851	119934	80904.6	111814	120231	119608	115281	109304	1.05468	0.948155	0.663776	2
TGGT1_224800 |	95848	99598.8	118739	64282.1	84682.5	111422	54583.5	114069	89179.4	97787.7	90795.2	90437.6	1.00395	0.996061	0.981863	2
TGGT1_224850 |	2.43354e+06	2.20576e+06	2.50397e+06	2.55329e+06	2.47508e+06	2.53166e+06	2.48905e+06	2.56946e+06	2.30449e+06	2.48714e+06	2.43121e+06	2.47463e+06	0.982454	1.01786	0.592115	10
TGGT1_224890 |	19720.9	22172.6	15237.9	24107.3	22726.2	22061.1	15383	14714.7	22984.4	17795.7	20533.8	18282.4	1.12314	0.890359	0.369182	1
TGGT1_224900 |	1.05456e+06	1.05809e+06	980653	1.12018e+06	1.13892e+06	1.10635e+06	1.1701e+06	1.20802e+06	1.21872e+06	1.2004e+06	1.069e+06	1.18001e+06	0.905929	1.10384	0.0142124	9
TGGT1_224910 |	106905	138894	142462	135372	124599	158184	130957	140293	142031	121303	128969	138012	0.934477	1.07012	0.350027	2
TGGT1_224960 |	162503	153277	150750	186866	181829	149995	150696	129418	155965	115172	166402	139351	1.19412	0.837436	0.0395936	4
TGGT1_225050 |	1.95855e+06	2.24464e+06	2.16074e+06	2.59133e+06	1.83454e+06	2.37131e+06	2.20371e+06	2.05488e+06	2.04928e+06	1.92307e+06	2.14263e+06	2.11497e+06	1.01308	0.987094	0.85609	10
TGGT1_225060 |	155553	201234	205718	235275	133934	183145	158563	203208	205579	188813	182585	187064	0.976055	1.02453	0.834871	4
TGGT1_225080 |	8.47355e+06	7.45048e+06	8.49272e+06	7.96238e+06	7.31891e+06	7.69307e+06	6.76962e+06	8.03701e+06	8.00381e+06	7.4435e+06	7.92423e+06	7.57472e+06	1.04614	0.955893	0.33777	9
TGGT1_225125 |	1.18441e+06	1.16609e+06	1.38298e+06	1.27185e+06	930940	1.25739e+06	1.08905e+06	842741	750007	1.12904e+06	1.17729e+06	995400	1.18273	0.845504	0.1892	4
TGGT1_225150 |	276767	312381	290240	258399	293498	290817	313930	292656	302093	260651	285687	291476	0.98014	1.02026	0.663088	4
TGGT1_225160 |	160647	179155	153253	117666	173739	214800	193991	213826	209097	201486	155243	206488	0.751826	1.33009	0.00602902	2
TGGT1_225310 |	30780	53168.7	24463.4	53390.1	25454.8	56731.6	30330.6	47127.3	21154.9	41937	35248	37273.2	0.945664	1.05746	0.825859	1
TGGT1_225320 |	159304	188850	200708	179131	203622	136657	241208	227860	228791	224245	185601	207573	0.89415	1.11838	0.356104	3
TGGT1_225550 |	176202	188670	203906	178286	206234	128276	213549	186335	267751	207432	190250	195213	0.974575	1.02609	0.841678	3
TGGT1_225690 |	25806.5	25955.1	16942.5	23723.6	25534.9	11018.4	32951.4	18842.6	21169.1	26917.3	23305	20805.3	1.12015	0.892738	0.591528	1
TGGT1_225730 |	619581	594354	611418	562432	662022	515462	615338	527911	557529	637285	609094	568715	1.071	0.933706	0.203095	3
TGGT1_225790 |	67443.9	49460.1	78603.3	42278.1	57442.6	48271.6	69349.5	74694.8	109744	83912.3	57649.8	74549.7	0.773306	1.29315	0.175411	2
TGGT1_225870 |	16235.2	14538.4	10397.7	15867.8	14389.8	7577.81	15868.1	16004.7	14335.4	5430.53	14115.5	10842.1	1.30192	0.768099	0.295045	1
TGGT1_225930 |	945335	1.08772e+06	1.19804e+06	1.49356e+06	1.04819e+06	1.14369e+06	1.06646e+06	1.21068e+06	1.09266e+06	1.01546e+06	1.14037e+06	1.10379e+06	1.03314	0.967919	0.704706	11
TGGT1_225940 |	12322.6	10828.9	13599.4	20740	22346.6	14212.8	11378.9	16914.6	12969.2	9162.98	15309.6	12659	1.20939	0.826864	0.315352	1
TGGT1_225990 |	296211	284169	263180	261458	283067	321214	294098	285410	298963	295249	277296	298753	0.92818	1.07738	0.0432082	2
TGGT1_226000 |	976842	810338	999556	934554	991315	946506	986579	1.06355e+06	1.09625e+06	871421	939772	989534	0.949712	1.05295	0.388291	5
TGGT1_226030 |	219316	279909	243980	279607	255285	230215	258153	198933	183809	208787	254568	214466	1.18699	0.842471	0.0507218	2
TGGT1_226250 |	2.52186e+06	2.60867e+06	2.66726e+06	2.89417e+06	2.38316e+06	2.45476e+06	2.08999e+06	2.45942e+06	2.29889e+06	2.09364e+06	2.60962e+06	2.27343e+06	1.14788	0.871174	0.0213059	21
TGGT1_226380 |	595376	604900	600626	541439	633119	668532	619129	695565	673588	626217	594323	655952	0.906047	1.10369	0.0198002	8
TGGT1_226410 |	2.36871e+06	3.24288e+06	2.75984e+06	3.20292e+06	2.59256e+06	2.88331e+06	2.53775e+06	2.25975e+06	1.98512e+06	2.35599e+06	2.81268e+06	2.38601e+06	1.17882	0.848305	0.0942399	9
TGGT1_226430 |	1.14489e+06	1.10359e+06	1.12364e+06	1.24591e+06	1.13891e+06	1.16113e+06	1.274e+06	1.47467e+06	1.29192e+06	1.1449e+06	1.15036e+06	1.26401e+06	0.910091	1.09879	0.0964692	3
TGGT1_226550 |	19768.6	38065.3	43834.4	62029.2	53831.7	47624.9	44500.8	50256.5	49150.5	40329.6	40587.4	46228.5	0.877974	1.13899	0.538122	1
TGGT1_226600 |	51321.9	44931.1	76692.6	39468.5	56078.4	66285.5	71195.8	26349	39531.5	47914	52303.4	47250.7	1.10693	0.903397	0.646585	1
TGGT1_226620 |	237614	342644	326228	9221.42	346238	115112	167681	296809	300949	244830	153349	211392	0.725427	1.3785	0.671787	1
TGGT1_226710 |	48929.9	14468.3	20940.5	16549.8	28986.2	22877.3	37915.7	23166.5	32745.9	36929	23463.5	30000.1	0.782115	1.27858	0.344976	1
TGGT1_226720 |	136640	181649	180885	135496	181916	192302	205755	129173	80371.4	58722.6	161734	119257	1.35619	0.737361	0.26448	2
TGGT1_226730 |	3.64017e+06	3.64375e+06	3.64985e+06	3.24525e+06	3.69151e+06	3.43075e+06	3.23393e+06	4.4745e+06	3.70955e+06	3.53917e+06	3.57009e+06	3.65441e+06	0.976927	1.02362	0.708674	21
TGGT1_226830 |	2.83512e+06	2.82647e+06	2.73605e+06	2.88218e+06	3.00664e+06	2.75148e+06	2.89544e+06	2.80953e+06	2.82026e+06	2.85342e+06	2.85593e+06	2.82562e+06	1.01073	0.989386	0.560126	17
TGGT1_226860 |	451533	415529	412867	385927	468538	335115	447939	516288	377304	375001	425863	405514	1.05018	0.952217	0.574148	5
TGGT1_226870A |	38899.5	41337.2	36882	47888	33596.3	43123.2	41004.5	30490.7	25774.2	29085.4	39438.8	33213.5	1.18743	0.842153	0.179007	1
TGGT1_226910 |	273221	364524	281438	393636	406609	467986	235487	267347	335311	427243	339140	335027	1.01228	0.987874	0.939655	8
TGGT1_226960 |	1.09024e+07	1.15602e+07	1.21309e+07	1.29659e+07	1.04654e+07	1.40758e+07	1.22919e+07	1.39733e+07	1.30897e+07	1.31143e+07	1.15714e+07	1.32927e+07	0.870511	1.14875	0.0156344	44
TGGT1_226970 |	4.54179e+06	4.84378e+06	4.67569e+06	4.65134e+06	4.19542e+06	4.26269e+06	3.57764e+06	4.16365e+06	4.16768e+06	4.36068e+06	4.57638e+06	4.09676e+06	1.11707	0.895197	0.0310686	7
TGGT1_226980 |	773680	949138	767327	987860	732383	952142	803384	856940	827906	837456	835720	854090	0.978492	1.02198	0.756427	5
TGGT1_227030 |	294241	444052	451310	437519	396483	469318	349546	478252	434913	303388	399914	400872	0.99761	1.0024	0.984552	4
TGGT1_227280 |	8.28912e+06	7.81973e+06	7.74195e+06	7.08105e+06	8.10215e+06	1.04162e+07	1.08823e+07	1.06331e+07	1.03279e+07	1.02252e+07	7.7956e+06	1.04943e+07	0.74284	1.34618	7.39188e-06	8
TGGT1_227290 |	65690.6	68866.9	82921.6	118944	82429.4	44238.9	95424.7	59842.6	72488.6	65175.7	81869.4	65368.1	1.25244	0.798444	0.204952	2
TGGT1_227360 |	1.94713e+06	2.03416e+06	1.91533e+06	1.83244e+06	1.90401e+06	1.78145e+06	1.51412e+06	1.84464e+06	1.54425e+06	1.73636e+06	1.9255e+06	1.67896e+06	1.14684	0.871959	0.0128222	11
TGGT1_227420 |	423238	252339	341703	153942	360972	277151	339868	339006	213402	319481	289341	293478	0.985902	1.0143	0.944891	2
TGGT1_227450 |	28609.5	43637.5	39189.5	20596.8	23373	17823.3	45162.3	14975.2	46756.4	25940	29813.4	27101.3	1.10007	0.909031	0.737066	1
TGGT1_227600 |	1.34502e+06	1.41423e+06	1.43768e+06	1.42929e+06	1.37295e+06	978943	1.36073e+06	1.09635e+06	1.09002e+06	1.28645e+06	1.39938e+06	1.15415e+06	1.21248	0.824754	0.0137299	2
TGGT1_227620 |	7.25162e+06	7.14714e+06	6.30626e+06	7.27511e+06	6.81147e+06	8.3856e+06	8.57876e+06	9.11544e+06	8.69598e+06	9.24245e+06	6.94839e+06	8.79768e+06	0.789797	1.26615	8.95919e-05	9
TGGT1_227800 |	21150.5	40030.1	22541.3	14367.1	31041.4	61941.3	22644.5	33376.7	30475.9	32161.3	24322	34067.1	0.713944	1.40067	0.197691	1
TGGT1_227810 |	2.42791e+06	2.26056e+06	2.41512e+06	2.2142e+06	2.45403e+06	2.18438e+06	2.40324e+06	2.54012e+06	2.43077e+06	2.3352e+06	2.35232e+06	2.3758e+06	0.990118	1.00998	0.768184	16
TGGT1_227830 |	18373.3	23472.7	20191.8	21529.6	24913.4	15099.8	22648.7	13899.4	21539.6	16687.2	21571.4	17641.1	1.22279	0.817801	0.106343	1
TGGT1_227840 |	36136.8	55171.2	26723.5	49276.9	30847.8	63106.3	58901	78174.6	77605.5	51866.1	38166.7	65104	0.586242	1.70578	0.00984336	2
TGGT1_227870 |	80463.1	87626.7	88768.7	91058.5	101029	35821.5	63957.7	86550.1	65715.2	66195.6	89547.2	61257.6	1.46181	0.684082	0.0347235	2
TGGT1_227948 |	2.01744e+06	1.55889e+06	1.66582e+06	1.65773e+06	1.72862e+06	1.67789e+06	1.7605e+06	1.70282e+06	1.91198e+06	1.71795e+06	1.71906e+06	1.75232e+06	0.981021	1.01935	0.706618	16
TGGT1_227952 |	55123.3	39141.7	45365.1	48099.7	53659	33318.2	29332.7	42896.7	43837.3	52770	47917.7	39567.4	1.21104	0.825736	0.1538	2
TGGT1_227960 |	303977	491310	395549	464706	400202	451007	381091	387231	403296	418909	405668	407554	0.995372	1.00465	0.959596	4
TGGT1_227970 |	321795	345092	311445	377592	413854	299869	426715	261645	324221	373714	352008	332378	1.05906	0.944234	0.581107	3
TGGT1_227990 |	137266	121405	143504	141720	143678	134353	147262	78397.6	156051	157324	137245	130659	1.0504	0.952015	0.724276	3
TGGT1_228170 |	1.57944e+06	1.45807e+06	1.40234e+06	1.32382e+06	1.69129e+06	1.38831e+06	1.54717e+06	1.50572e+06	1.28947e+06	1.50728e+06	1.48538e+06	1.44436e+06	1.0284	0.972385	0.623672	10
TGGT1_228190 |	1.56028e+06	1.25623e+06	1.56564e+06	1.50001e+06	1.54575e+06	1.41665e+06	1.42067e+06	1.53127e+06	1.57415e+06	1.57962e+06	1.4806e+06	1.50273e+06	0.985276	1.01494	0.766293	8
TGGT1_228210 |	461470	600800	605634	695694	567218	686208	593296	490431	515504	467194	581099	545013	1.06621	0.9379	0.526143	4
TGGT1_228290 |	1.08731e+06	1.12787e+06	1.27772e+06	1.38369e+06	1.2298e+06	1.21876e+06	1.14248e+06	1.32466e+06	1.11661e+06	1.14923e+06	1.2167e+06	1.18805e+06	1.02411	0.976454	0.665594	10
TGGT1_228300 |	69409.9	77539.6	76657.6	71012	62786	63097.8	40235.4	50641.5	48674.5	91993.4	71275.3	56498.6	1.26154	0.792681	0.151109	1
TGGT1_228400 |	18093.3	16444.9	23727.2	12116.6	16738.3	55926	14400.2	19418.3	31579	20519.2	17028.5	25185.5	0.676125	1.47902	0.169088	1
TGGT1_228460 |	34872.6	33770.6	23589.6	25327.5	13059.9	46317.7	15971.8	24599.1	46361.6	53143.3	24697.6	33909.8	0.728333	1.373	0.307567	1
TGGT1_228470 |	572323	666038	624706	748265	672650	595068	581117	454492	455897	584360	654232	530128	1.2341	0.810305	0.0249977	2
TGGT1_228490 |	184560	226203	270481	287383	231902	243110	210687	302879	286394	274615	237305	261384	0.907879	1.10147	0.366672	6
TGGT1_228630 |	78671.6	107466	99868	87424.5	117022	85470.6	128391	122562	81014.4	66118.9	97114.2	93652.5	1.03696	0.964354	0.809354	3
TGGT1_228660 |	20911.2	43307.6	46706.8	52031.4	49239.2	59439.6	63540.1	38822.8	34430.7	45836.1	40455.7	47083.9	0.859225	1.16384	0.480951	3
TGGT1_228770 |	307890	243731	250292	183094	275681	227836	242189	214919	252702	236980	248523	234571	1.05948	0.94386	0.543182	2
TGGT1_229000 |	612122	671174	704728	729163	575662	738216	616406	813745	697826	667845	656051	703708	0.932277	1.07264	0.306543	5
TGGT1_229010 |	1.80574e+06	1.55818e+06	1.71779e+06	1.436e+06	1.62593e+06	1.52748e+06	1.64469e+06	1.80313e+06	2.02813e+06	1.7656e+06	1.62368e+06	1.74588e+06	0.930004	1.07526	0.273835	17
TGGT1_229030 |	262784	258735	276277	240835	244748	151825	286504	235983	285610	220332	256358	230166	1.1138	0.897829	0.391003	3
TGGT1_229140 |	1.56172e+06	1.37287e+06	1.46642e+06	1.52635e+06	1.43376e+06	1.94401e+06	1.5713e+06	1.83359e+06	1.9334e+06	1.73712e+06	1.4707e+06	1.79839e+06	0.817788	1.22281	0.00223569	9
TGGT1_229180 |	1.43438e+06	1.41335e+06	1.60213e+06	1.61114e+06	1.34286e+06	1.33211e+06	1.34853e+06	1.4444e+06	1.32886e+06	1.29682e+06	1.47691e+06	1.34924e+06	1.09463	0.913555	0.0556043	15
TGGT1_229210 |	65676.7	44877.8	63013.7	48403.7	45358.6	49430.5	94113.1	81417.5	59374.9	71047.8	52733.1	69295.2	0.760991	1.31408	0.0876202	1
TGGT1_229250A |	2.63836e+06	2.64491e+06	2.69214e+06	2.7959e+06	2.61641e+06	2.16552e+06	2.2893e+06	2.31279e+06	2.2681e+06	2.38013e+06	2.67679e+06	2.28209e+06	1.17296	0.852547	3.61327e-05	8
TGGT1_229360 |	2.77784e+06	2.96496e+06	2.97906e+06	3.10199e+06	2.50085e+06	3.22988e+06	2.65429e+06	2.90316e+06	2.81444e+06	3.23241e+06	2.85698e+06	2.95791e+06	0.965877	1.03533	0.53911	12
TGGT1_229420 |	185805	226490	229932	206933	262084	165574	190692	177285	158139	206260	220798	178768	1.23511	0.809645	0.0221164	2
TGGT1_229480 |	4.38834e+06	4.39799e+06	4.15837e+06	4.42087e+06	4.47113e+06	4.04606e+06	4.52048e+06	4.24884e+06	3.94931e+06	4.24808e+06	4.36597e+06	4.19798e+06	1.04002	0.961523	0.176727	14
TGGT1_229640 |	33790.3	79276.4	67793.4	71558.3	43240.1	66454.7	53024.3	56731.5	44370.1	36879.5	56225.6	50459.2	1.11428	0.897442	0.590699	1
TGGT1_229650 |	368622	349968	384735	338709	242154	378989	309348	325790	343797	358457	332612	342413	0.971377	1.02947	0.75421	4
TGGT1_229670 |	2.50133e+06	2.66628e+06	2.95458e+06	3.3874e+06	2.54182e+06	2.48006e+06	2.52451e+06	2.75467e+06	2.51483e+06	2.38091e+06	2.79201e+06	2.52809e+06	1.10439	0.905473	0.143456	9
TGGT1_229750 |	39296.7	34507.7	28612.6	30606.8	25655.3	28054	35476.1	18800.6	15840.7	33677.4	31388.1	25109.8	1.25003	0.799978	0.241732	1
TGGT1_229920 |	1.21427e+06	1.10975e+06	1.37152e+06	1.11573e+06	1.44362e+06	1.20734e+06	1.36345e+06	1.25879e+06	1.33677e+06	1.35393e+06	1.2438e+06	1.30261e+06	0.95485	1.04728	0.452066	6
TGGT1_229930 |	127800	182096	166568	228453	171311	206780	110435	202024	194003	172542	172266	172880	0.996451	1.00356	0.981541	4
TGGT1_229950 |	484411	594421	498809	528206	515746	529934	556450	478357	485812	430677	522994	494315	1.05802	0.945165	0.348089	7
TGGT1_229990 |	2.27737e+06	2.51872e+06	2.61064e+06	2.81247e+06	2.14121e+06	2.55102e+06	2.22303e+06	2.70092e+06	2.50655e+06	2.2404e+06	2.46049e+06	2.43733e+06	1.0095	0.990588	0.882042	15
TGGT1_230140 |	37314.7	22556.4	19951.8	26473.9	28252.3	46602.7	7957.43	28292.2	18213	28954.9	26290.6	22314.7	1.17818	0.848769	0.617998	1
TGGT1_230160 |	2.09298e+06	1.80893e+06	1.80092e+06	1.61982e+06	1.97952e+06	1.49889e+06	1.59225e+06	1.54689e+06	1.68646e+06	1.71182e+06	1.85328e+06	1.60522e+06	1.15453	0.866152	0.0219764	8
TGGT1_230180 |	22114.9	28376.8	16734.9	22775.7	31428.8	24840.4	26606.5	24960.5	18774.2	27872.9	23725.5	24391	0.972715	1.02805	0.835917	1
TGGT1_230210 |	1.95531e+06	1.84889e+06	1.80826e+06	1.79935e+06	2.02055e+06	1.79017e+06	2.0451e+06	1.85837e+06	1.90625e+06	1.87996e+06	1.88449e+06	1.89415e+06	0.994903	1.00512	0.875483	16
TGGT1_230340 |	354384	341723	450782	310827	368739	354374	372220	373611	370565	411773	362469	376046	0.963896	1.03746	0.593594	6
TGGT1_230350 |	649043	562474	604295	592324	660003	690218	775807	681614	701334	738502	612556	716657	0.854742	1.16994	0.00336364	8
TGGT1_230380 |	52505.3	61650.3	59165.3	64404.3	74670.3	62114.7	56041.7	59671.5	68147.1	48304.8	62066	58476.6	1.06138	0.942168	0.483791	1
TGGT1_230410 |	3.54954e+06	3.17978e+06	3.29856e+06	3.02826e+06	3.51714e+06	3.01402e+06	3.3107e+06	2.97713e+06	3.17156e+06	3.2048e+06	3.30869e+06	3.1332e+06	1.05601	0.946961	0.168475	7
TGGT1_230420 |	1.05087e+06	980801	1.05446e+06	915259	1.13629e+06	893753	1.01532e+06	1.00193e+06	1.08488e+06	973742	1.0248e+06	991966	1.0331	0.967961	0.519329	8
TGGT1_230430 |	291075	280552	289614	259690	282975	297892	301120	349616	315939	295112	280549	311312	0.901181	1.10966	0.0238941	1
TGGT1_230450 |	1.25356e+06	1.1797e+06	1.29902e+06	1.51654e+06	1.00095e+06	1.20399e+06	1.25101e+06	1.30241e+06	1.46947e+06	1.32291e+06	1.23868e+06	1.30697e+06	0.947756	1.05512	0.496901	10
TGGT1_230480 |	228263	234857	200014	216163	249718	244236	265650	201099	193046	151955	225168	207291	1.08624	0.920608	0.45225	1
TGGT1_230510 |	34581.5	54169.1	50271	48526.1	55163	41896.2	51807.4	48938	49699.3	58285.6	47896.9	49845.4	0.960909	1.04068	0.700643	1
TGGT1_230520 |	668936	635725	622946	816826	739858	881406	906550	706101	759046	764611	693228	799887	0.866658	1.15386	0.0736642	4
TGGT1_230690 |	162897	146252	141862	95654.7	137714	155575	131958	108443	143107	105959	134807	127549	1.05691	0.946156	0.651168	1
TGGT1_230850 |	477766	446663	379193	308208	482138	448349	457820	492457	499010	523020	413061	483350	0.85458	1.17017	0.117432	6
TGGT1_230940 |	2.12623e+06	1.97863e+06	1.8929e+06	1.89201e+06	1.89907e+06	1.95983e+06	1.97931e+06	1.97323e+06	2.15924e+06	2.15645e+06	1.95575e+06	2.04357e+06	0.957026	1.0449	0.202975	26
TGGT1_230960 |	377688	371065	430364	462939	404062	397320	402239	404246	431242	421207	407829	411052	0.992158	1.0079	0.862344	7
TGGT1_231080 |	1.08152e+06	1.3165e+06	1.07806e+06	1.71334e+06	1.53456e+06	983522	1.12906e+06	886528	877579	1.11789e+06	1.32186e+06	993060	1.3311	0.75126	0.0285331	2
TGGT1_231130 |	384974	340623	365719	358999	384694	384699	403631	322550	444146	391059	366617	387163	0.946931	1.05604	0.365515	4
TGGT1_231140 |	15415.3	29952.4	26483.5	36884.1	20401	18220.6	50300.6	10394.1	81784.2	27031.5	24704.1	29153.6	0.847378	1.18011	0.685724	1
TGGT1_231160 |	939679	1.02245e+06	921953	777225	1.01328e+06	713175	921979	723226	691072	821077	930510	769520	1.20921	0.826987	0.0316333	3
TGGT1_231170 |	18473.9	11365.8	20922	48762.6	7906.11	21766.6	11340.3	13547.4	28830.7	6155.09	17610.1	14278.1	1.23336	0.810793	0.621535	1
TGGT1_231190 |	76472.1	119130	131916	94956.2	121574	144957	119339	143111	130555	92969.5	106767	124614	0.856783	1.16716	0.263651	1
TGGT1_231210 |	99411	106422	113756	133784	72275.5	140927	113788	129259	160610	107725	103078	129101	0.798435	1.25245	0.10828	2
TGGT1_231350 |	31544.3	30082.3	38510.9	10968.7	9447.78	11676.4	31926.2	38683	31905.1	41569.8	20685.2	28597.1	0.723331	1.38249	0.410198	1
TGGT1_231410 |	972739	995963	1.02226e+06	922999	993033	817556	933754	832660	702397	949138	980830	842221	1.16458	0.858682	0.0280365	9
TGGT1_231440 |	228048	236818	211327	311467	266382	358583	205001	329246	359441	310348	248464	306386	0.810951	1.23312	0.130232	5
TGGT1_231480 |	1.07673e+06	1.19176e+06	1.12443e+06	1.22828e+06	987846	1.26097e+06	981895	1.12354e+06	1.17928e+06	1.08036e+06	1.11852e+06	1.12127e+06	0.997547	1.00246	0.966707	29
TGGT1_231600 |	843119	829209	781165	862798	750508	630406	584498	787046	689908	633527	812292	661594	1.22778	0.814479	0.00690344	11
TGGT1_231630 |	2.02804e+07	1.74521e+07	1.79475e+07	1.57165e+07	1.92321e+07	1.80807e+07	2.02716e+07	1.83634e+07	2.00064e+07	2.11184e+07	1.80577e+07	1.95334e+07	0.924454	1.08172	0.17512	25
TGGT1_231640 |	9.67636e+06	8.62575e+06	8.72542e+06	8.12587e+06	9.31272e+06	8.31294e+06	9.7948e+06	8.79574e+06	9.27288e+06	8.68339e+06	8.87663e+06	8.95747e+06	0.990975	1.00911	0.833215	21
TGGT1_231850 |	2.99318e+06	3.45702e+06	3.23338e+06	3.61586e+06	3.01468e+06	4.49008e+06	3.09094e+06	3.74409e+06	3.64082e+06	3.31056e+06	3.25378e+06	3.62542e+06	0.897492	1.11422	0.179549	17
TGGT1_231910 |	604677	612133	487498	473718	501121	578403	503430	294355	611069	526042	532551	487563	1.09227	0.915524	0.551098	7
TGGT1_231920 |	14258.7	19793.9	21025.6	16858.2	22732.1	6937.02	25154.8	15352.6	16676.4	15432.7	18679.4	14713.1	1.26958	0.787665	0.319654	1
TGGT1_231940 |	83859	148200	165922	163349	116653	158486	118361	160933	133299	75738.1	131481	124968	1.05212	0.950462	0.794315	2
TGGT1_231970 |	530829	495585	576863	523415	494186	495509	513653	436235	541924	512095	523331	498593	1.04962	0.95273	0.32352	9
TGGT1_232030 |	187544	165716	197572	128068	208826	186489	150625	196734	202300	200542	175018	186263	0.939632	1.06425	0.561679	3
TGGT1_232050 |	981829	919606	930879	1.01359e+06	967413	869731	973521	913119	829658	854878	962057	886772	1.0849	0.921747	0.0395368	12
TGGT1_232090 |	362895	435360	309931	199620	240210	352933	273971	291172	233997	121246	297946	240151	1.24066	0.806021	0.376654	1
TGGT1_232130 |	513007	514557	537079	497053	566347	412452	563886	488364	581512	532781	525068	512016	1.02549	0.975141	0.711503	5
TGGT1_232180 |	152493	152652	168121	204211	203882	215261	95452.1	152236	174758	127414	174746	147429	1.18528	0.84368	0.299651	2
TGGT1_232190 |	33989.4	33054.1	34751.2	21885.7	32075.7	38284.1	37668.6	40356.7	42124	37385.5	30730.9	39122.7	0.785499	1.27308	0.0264066	1
TGGT1_232230 |	3.66376e+06	3.7682e+06	3.79588e+06	3.93308e+06	3.62379e+06	3.75248e+06	3.35864e+06	3.831e+06	3.6684e+06	3.57506e+06	3.75538e+06	3.63338e+06	1.03358	0.967513	0.255285	4
TGGT1_232250 |	2.25551e+06	2.3867e+06	2.34608e+06	2.41474e+06	2.08541e+06	2.07255e+06	2.14728e+06	2.22362e+06	2.14294e+06	2.17154e+06	2.29451e+06	2.15103e+06	1.0667	0.937468	0.0557096	13
TGGT1_232260 |	229422	216308	213827	205289	257714	213267	217003	211800	238213	249296	223797	225423	0.992787	1.00727	0.891439	3
TGGT1_232280 |	325986	382532	373040	460643	524358	326571	458620	280214	329333	311043	407496	336260	1.21185	0.825187	0.14126	5
TGGT1_232300 |	3.74999e+06	4.20049e+06	4.15348e+06	4.64678e+06	3.90907e+06	3.47861e+06	3.3968e+06	3.88334e+06	3.4675e+06	3.40403e+06	4.12091e+06	3.52159e+06	1.17019	0.854564	0.00738143	11
TGGT1_232340 |	1.33201e+06	1.42171e+06	1.16759e+06	1.47342e+06	1.31624e+06	1.5785e+06	1.25789e+06	1.37089e+06	1.20233e+06	1.27678e+06	1.33799e+06	1.33109e+06	1.00519	0.994839	0.9356	11
TGGT1_232350 |	1.78409e+07	1.95731e+07	1.85716e+07	2.08564e+07	1.67817e+07	1.96399e+07	1.60095e+07	1.8798e+07	1.81079e+07	1.71045e+07	1.86724e+07	1.78863e+07	1.04395	0.957902	0.430236	40
TGGT1_232370 |	91811.8	114852	104453	84896.6	101091	100832	103776	71823.6	96324.2	108976	98880.8	95368.6	1.03683	0.964481	0.699364	2
TGGT1_232410 |	4.91387e+06	4.74475e+06	4.72112e+06	4.52038e+06	5.19122e+06	4.11577e+06	4.82426e+06	4.28083e+06	4.43736e+06	4.44698e+06	4.8131e+06	4.41489e+06	1.0902	0.917265	0.038796	13
TGGT1_232440 |	364313	445425	330319	439881	362089	384681	332199	266469	313301	316977	385715	320500	1.20348	0.830923	0.0567445	4
TGGT1_232520 |	66156.7	30126.5	71987.4	42581.7	58423	67674.8	27989.8	37853.9	47791.5	43769	51347.2	43172.9	1.18934	0.840802	0.44505	1
TGGT1_232600 |	627236	670457	652522	655160	769554	612690	590133	645483	664113	648963	673282	631695	1.06583	0.938233	0.159995	9
TGGT1_232660 |	108730	111729	131865	165998	115769	166953	127056	166367	151301	122833	125218	145668	0.859617	1.16331	0.175069	1
TGGT1_232710 |	4.20433e+06	4.41006e+06	4.3339e+06	4.57816e+06	4.19413e+06	3.93075e+06	3.77274e+06	3.61381e+06	3.54889e+06	3.5342e+06	4.34181e+06	3.67702e+06	1.18079	0.846887	0.000211487	12
TGGT1_232720 |	50861	49417.7	56797.6	55417.1	36217	50043.9	50326.9	59380	51606.7	60697.3	49139.5	54216.7	0.906353	1.10332	0.310791	1
TGGT1_232800 |	6227.08	3619.08	8873.62	9663.94	7793.54	9979.28	4639.2	7903.88	6491.09	8173.38	6848.17	7204.77	0.950505	1.05207	0.822002	1
TGGT1_232830 |	41147.1	74842.6	63184.3	46248.7	50028.7	45404.1	45361.2	40276.9	44367.8	55560.5	53787.7	45934	1.17098	0.853986	0.226186	1
TGGT1_233000 |	155136	55661.5	72199.7	80858.9	92297.1	134217	74537.8	53262.4	90938.9	179909	85811.2	97293	0.881988	1.1338	0.658407	2
TGGT1_233020 |	8493.1	50209.2	45248.5	30941.4	36595.9	25310.5	28689.4	31772.3	24777.2	28698.6	29368.8	27733	1.05898	0.944303	0.864229	1
TGGT1_233100 |	1.10386e+06	1.02418e+06	1.05334e+06	943918	1.15991e+06	822120	922935	843367	928739	872463	1.05449e+06	876905	1.20252	0.831589	0.00243992	6
TGGT1_233110 |	1.20876e+06	1.19359e+06	1.18813e+06	1.23214e+06	1.08627e+06	1.29947e+06	1.07475e+06	1.34305e+06	1.09257e+06	1.10897e+06	1.18068e+06	1.17844e+06	1.0019	0.998104	0.971771	10
TGGT1_233120 |	21075	48219	38953.2	52873.9	12184	18545.1	52214.1	43787.2	49117.3	35049.6	30290.9	37381.5	0.810317	1.23408	0.548728	1
TGGT1_233140 |	2.32764e+06	2.23483e+06	2.3926e+06	2.06045e+06	1.98048e+06	2.75102e+06	2.50766e+06	2.86613e+06	2.74823e+06	2.67354e+06	2.19357e+06	2.7067e+06	0.810425	1.23392	0.00106992	6
TGGT1_233190 |	50508.9	29552.8	35209.5	23893.3	22671.2	26008.3	17559.1	43458.3	30064.6	22831.9	30965.3	26721.2	1.15883	0.862941	0.500896	1
TGGT1_233220 |	198798	148549	132822	153378	154248	125107	154107	109439	122668	135165	156137	128462	1.21544	0.82275	0.0553985	5
TGGT1_233230 |	27909.7	39074.9	22325.9	55267.3	43381.7	57474.8	56893.9	41666	46765.8	41603.8	35747.6	48381.3	0.738873	1.35341	0.124036	1
TGGT1_233260 |	112278	120923	112514	154698	110356	136703	117184	137408	120974	109541	121132	123875	0.977853	1.02265	0.778892	2
TGGT1_233450 |	1.12716e+06	1.24921e+06	1.15354e+06	1.13651e+06	1.31522e+06	670375	1.0343e+06	961432	872110	999010	1.19411e+06	897025	1.33119	0.751208	0.0092023	6
TGGT1_233460 |	1.05669e+08	1.00076e+08	9.93486e+07	8.96437e+07	1.11061e+08	9.84381e+07	1.12063e+08	9.91309e+07	1.03823e+08	1.07579e+08	1.00903e+08	1.04081e+08	0.969466	1.0315	0.495276	87
TGGT1_233480 |	1.80402e+06	1.76316e+06	1.68221e+06	1.54882e+06	1.92687e+06	1.20391e+06	1.95736e+06	1.2755e+06	1.1384e+06	1.74935e+06	1.74042e+06	1.43029e+06	1.21683	0.821807	0.123794	3
TGGT1_233500 |	1.4324e+06	1.25538e+06	1.37587e+06	1.22699e+06	1.35502e+06	1.4622e+06	1.57067e+06	1.4444e+06	1.45969e+06	1.59701e+06	1.32691e+06	1.50546e+06	0.881398	1.13456	0.00775019	11
TGGT1_233520 |	395372	465059	455126	481430	402025	414102	396460	369729	378555	353169	438416	381821	1.14822	0.870912	0.0214651	8
TGGT1_233540 |	15232	16435.8	10446.7	15500.4	13237.4	18606	16377.2	13262.8	12501.9	19097.2	13993.7	15736	0.88928	1.1245	0.351485	1
TGGT1_233820 |	26074.4	17351.9	17287.1	11184.9	14081.1	14398.2	15387.4	18607.4	13957.6	14676.9	16523.8	15322.2	1.07842	0.92728	0.625466	1
TGGT1_234190 |	779073	645640	778344	679403	766201	827221	656817	787896	867317	785555	727515	781588	0.930817	1.07433	0.276164	3
TGGT1_234360 |	1.25707e+06	554403	608881	541469	1.06731e+06	1.06998e+06	708712	1.44078e+06	909678	1.1898e+06	754947	1.0341e+06	0.730054	1.36976	0.180961	1
TGGT1_234380 |	975283	1.08498e+06	993775	1.0247e+06	1.10427e+06	917951	1.03167e+06	967461	766048	826274	1.03539e+06	896756	1.15459	0.866107	0.0402927	7
TGGT1_234390 |	34810.7	10348.9	28212.3	18213	8250.4	28977.6	13725.8	14776.9	34260.2	24924.1	17249.6	21883.6	0.788247	1.26864	0.494608	1
TGGT1_234420 |	52370.4	44344.9	54690.2	29897.4	60265.1	38783	49379.8	47439.6	42840.3	55099.1	46979.4	46373.1	1.01308	0.987093	0.926933	2
TGGT1_234450 |	4.88274e+06	5.24893e+06	5.16684e+06	5.83447e+06	4.8514e+06	4.74282e+06	4.46453e+06	5.14196e+06	4.96939e+06	4.5598e+06	5.1852e+06	4.76912e+06	1.08725	0.919755	0.0837032	11
TGGT1_234505 |	259649	237443	222859	216244	197693	232257	111860	238277	220740	245201	225830	201849	1.11881	0.893806	0.490717	5
TGGT1_234520 |	96573.9	110686	94489.3	111205	93936.5	120049	102175	137400	137511	96149.9	101078	117380	0.86112	1.16128	0.110381	4
TGGT1_234610 |	94159.8	95449.8	87596.3	89735.1	89434.7	76399.3	77750.3	121259	75111.8	75745.3	91226.1	83659.2	1.09045	0.917054	0.385831	2
TGGT1_235020 |	691988	792073	773118	855736	678868	773529	734483	786715	773788	687594	755522	750319	1.00693	0.993114	0.893103	10
TGGT1_235140 |	36541.8	29202.4	14156.4	36337.1	30873.9	28854.4	28902.3	25332.8	74938.1	43800.4	27913.9	37000	0.75443	1.3255	0.319244	1
TGGT1_235160 |	246975	257413	238817	306493	219889	235474	213885	197905	166962	199296	252345	201437	1.25272	0.798261	0.0212024	4
TGGT1_235340 |	531623	499850	513037	449375	581530	528773	576919	543333	547716	570600	513280	553181	0.92787	1.07774	0.134274	6
TGGT1_235380 |	77961.3	106384	108482	96872.8	102918	73668.7	109644	90866.5	76738.5	109489	97850.2	90784.5	1.07783	0.927791	0.489892	2
TGGT1_235402 |	3.22289e+07	2.49952e+07	2.78178e+07	2.29479e+07	2.96734e+07	3.0458e+07	3.04198e+07	3.19555e+07	3.43238e+07	3.16192e+07	2.73342e+07	3.17241e+07	0.861623	1.1606	0.0489667	2
TGGT1_235420 |	23036.7	17212.5	18464.5	20935.6	17253.2	36414.3	21900.1	28430.6	26452.2	17239.6	19251.8	25287.1	0.761331	1.31349	0.0838441	1
TGGT1_235450 |	156352	168261	161662	176813	146059	155980	225041	157232	135408	174987	161491	167226	0.965701	1.03552	0.710356	1
TGGT1_235470 |	1.53231e+07	1.44174e+07	1.52204e+07	1.47299e+07	1.61085e+07	1.41594e+07	1.68468e+07	1.54126e+07	1.56176e+07	1.52491e+07	1.5149e+07	1.54333e+07	0.981576	1.01877	0.594834	47
TGGT1_235490 |	216508	199038	174806	210175	129988	161949	130666	203751	205877	143893	183101	166440	1.1001	0.909008	0.485368	5
TGGT1_235540 |	112228	135829	109234	150489	136353	144242	135875	135244	157346	145612	127857	143444	0.891339	1.12191	0.127168	1
TGGT1_235620 |	36841.3	71677.3	69700.7	82331.3	56896.9	82301.4	50947.7	74733.7	63953.5	69287.7	61252.2	67377.3	0.909092	1.1	0.572641	2
TGGT1_235660 |	27942.1	50722	54873.4	41486.1	50186.9	44848.5	52971.4	41938.9	38638.4	29580	43839.1	40858.7	1.07295	0.932014	0.661591	1
TGGT1_235670 |	18282.8	8368.7	11881.8	14652.7	15784.9	23658.7	13868.4	25527.7	18833	19432.4	13327.5	19828.7	0.67213	1.48781	0.0499215	1
TGGT1_235690 |	259472	358108	268333	308898	300165	279035	262946	294682	308088	318672	297023	291998	1.01721	0.98308	0.804399	3
TGGT1_235700 |	16942.1	14017.6	6855.83	21001.6	9762.74	12263.7	9707.63	23521	17529.1	19586.6	12726.4	15724.7	0.809325	1.2356	0.432695	1
TGGT1_235930 |	2.3433e+06	2.71861e+06	2.44491e+06	2.94681e+06	2.26332e+06	2.62623e+06	2.31104e+06	2.48327e+06	2.5379e+06	2.40954e+06	2.53109e+06	2.47124e+06	1.02422	0.976353	0.667056	13
TGGT1_235970 |	2.11959e+06	2.46332e+06	2.30207e+06	2.5831e+06	2.10202e+06	2.50842e+06	2.12687e+06	2.38415e+06	2.15562e+06	2.07644e+06	2.3064e+06	2.24426e+06	1.02769	0.97306	0.630085	11
TGGT1_236040 |	2.16994e+07	2.76423e+07	2.39275e+07	2.70361e+07	2.24456e+07	2.81205e+07	2.4444e+07	2.34819e+07	2.26499e+07	2.34885e+07	2.44343e+07	2.43652e+07	1.00283	0.997174	0.964463	43
TGGT1_236070 |	299532	358928	369109	476945	373459	348404	415631	429269	476196	482637	371418	427548	0.868716	1.15112	0.175232	5
TGGT1_236140 |	9326.95	17269.7	16867.7	19444.5	10073.7	9681.26	56050.6	12898.8	6643.27	6925.41	13970.5	12635.1	1.1057	0.904407	0.816882	1
TGGT1_236210 |	2.3912e+06	2.26676e+06	2.33806e+06	2.24909e+06	2.48845e+06	1.99749e+06	2.41756e+06	2.21129e+06	2.32798e+06	2.37594e+06	2.3451e+06	2.26081e+06	1.03728	0.964056	0.375647	14
TGGT1_236540 |	1.62462e+06	1.75558e+06	1.65817e+06	1.84428e+06	1.50548e+06	1.6105e+06	1.36587e+06	1.46056e+06	1.34889e+06	1.34221e+06	1.67363e+06	1.42213e+06	1.17685	0.849724	0.0103946	8
TGGT1_236570 |	862348	874404	978997	1.09983e+06	814921	1.16999e+06	980884	1.14807e+06	1.06075e+06	983115	920711	1.06561e+06	0.864025	1.15737	0.0551276	8
TGGT1_236580 |	410898	477193	414355	464841	414015	436594	416816	378265	337803	433619	435336	398766	1.09171	0.915996	0.172279	3
TGGT1_236620 |	29957.2	31587.7	52852.4	67475.9	37027.3	56136.4	44224.6	43522	48052.5	77775	41624.7	52630.1	0.790891	1.2644	0.251295	1
TGGT1_236650 |	1.03782e+06	979293	1.11203e+06	1.14854e+06	991116	988468	878103	1.01136e+06	937382	867929	1.05168e+06	934895	1.12492	0.888951	0.0276507	7
TGGT1_236930 |	17178.2	4901.25	9282.33	8748.5	4793.53	6521.74	9420.6	7617.56	6987.24	4786.26	8000.3	6901	1.1593	0.862593	0.586421	1
TGGT1_236950 |	116936	140006	86958.6	123907	140196	83325.2	100726	98011.2	80149.9	106918	119853	93245.8	1.28534	0.778003	0.0421813	1
TGGT1_237000 |	8508.02	17346.4	9342.85	16954.9	13807.6	10045	13576.8	10226.9	8893.24	3508.33	12641.2	8467.02	1.49299	0.669798	0.182636	1
TGGT1_237010 |	335765	291929	281908	281039	302311	277456	329729	321494	338649	287988	297940	310120	0.960723	1.04088	0.454841	5
TGGT1_237015 |	18825.1	24504.4	27228.4	26807.9	25159.6	21450.2	34325	32983.8	29052.8	32834.3	24299.3	29714.7	0.817753	1.22286	0.102013	2
TGGT1_237150 |	302518	356723	325287	371414	368285	318288	388942	301979	344350	326790	343778	334804	1.02681	0.973894	0.663367	3
TGGT1_237180 |	234220	207819	214521	237554	244769	214001	251072	256965	234666	298140	227331	249455	0.911312	1.09732	0.179329	3
TGGT1_237220 |	11681.5	12031.9	20128.1	27998.4	11873.9	9390.45	14804.8	20175.2	13255.2	8047.66	15655.7	12450.7	1.25742	0.79528	0.371237	1
TGGT1_237250 |	463269	466397	456465	400716	516128	427348	512831	433500	401400	503365	459111	453567	1.01222	0.987923	0.851547	2
TGGT1_237290 |	22305.2	9884.51	18457.2	16465.7	15564.1	21704.9	12550.9	31373	11584.8	25734.9	15982.5	19109.1	0.836385	1.19562	0.476073	1
TGGT1_237470 |	34539.8	35855.6	14538.2	29174.9	29269.6	17730	11474.2	34678.6	22167	46170.6	27375.5	23535	1.16319	0.859708	0.622168	1
TGGT1_237520 |	19246.2	15360	25025.1	26209.5	16439.6	17420.9	25163.9	19309.4	24807.3	10439.4	19984.4	18542.8	1.07775	0.927861	0.708446	1
TGGT1_237570 |	24038.7	8256.9	8688.13	12342.7	7769.82	13074.9	16323	17204	17184.1	14437.7	11058.5	15556	0.710879	1.40671	0.154348	1
TGGT1_237820 |	194449	177439	142584	158374	183868	185566	202823	177596	198090	177332	170303	187992	0.905906	1.10387	0.150573	2
TGGT1_237880 |	44002.6	71919.8	50499	78446.6	45639.1	51364.3	68365.4	38698	38379.4	42996.5	56429.2	46789	1.20604	0.829162	0.279458	2
TGGT1_238010 |	1.957e+06	2.11968e+06	2.01582e+06	1.93298e+06	1.89439e+06	1.63752e+06	1.71455e+06	1.44992e+06	1.54026e+06	1.77238e+06	1.98245e+06	1.6187e+06	1.22472	0.816515	0.00115762	7
TGGT1_238040A |	172829	175611	188761	194078	191661	160302	231297	169847	175403	164278	184382	178549	1.03267	0.968365	0.660855	4
TGGT1_238050 |	3.16036e+06	3.4914e+06	3.51152e+06	3.70227e+06	3.34145e+06	3.25939e+06	3.00253e+06	3.31294e+06	3.48554e+06	3.1046e+06	3.43658e+06	3.22866e+06	1.0644	0.939498	0.130817	25
TGGT1_238070 |	508782	592394	585704	656762	517085	613872	562068	469536	506537	535086	569584	535197	1.06425	0.939628	0.370285	5
TGGT1_238100 |	57757.6	95508.1	46839.3	71183.9	84200.8	85221.2	90544.1	77835	75008.4	81529.8	68863.9	81846.8	0.841375	1.18853	0.227954	1
TGGT1_238180 |	91789	140420	123364	163324	131564	125153	102221	94206.4	97164	122787	127856	107533	1.18898	0.841054	0.161355	1
TGGT1_238190 |	429524	272614	517731	488131	498909	421406	385861	530348	344899	532930	430367	436527	0.98589	1.01431	0.925177	4
TGGT1_238250 |	1.271e+06	1.20251e+06	1.2371e+06	1.09951e+06	1.11056e+06	1.14124e+06	1.10885e+06	1.18684e+06	1.13925e+06	1.19344e+06	1.18216e+06	1.15349e+06	1.02486	0.975744	0.465749	5
TGGT1_238950 |	996055	967180	918358	854766	956675	962901	1.0222e+06	841432	1.03883e+06	855248	937309	940492	0.996615	1.0034	0.949009	12
TGGT1_239010 |	43478.4	47487.5	47405.3	52433	50425.5	46615.3	49207.2	72375.7	52546.9	57341.9	48149	54933.1	0.876503	1.1409	0.152722	3
TGGT1_239100 |	1.36414e+06	1.55982e+06	1.55719e+06	1.78551e+06	1.51136e+06	1.20882e+06	1.3486e+06	1.18665e+06	1.18014e+06	1.43476e+06	1.54982e+06	1.26781e+06	1.22243	0.81804	0.00874054	10
TGGT1_239260 |	2.26111e+07	1.87645e+07	2.01875e+07	1.60842e+07	2.21515e+07	2.05792e+07	2.03395e+07	1.73239e+07	2.42129e+07	2.05929e+07	1.98111e+07	2.04944e+07	0.966657	1.03449	0.688258	14
TGGT1_239310 |	279319	294999	247111	352146	247462	369820	287581	325110	318020	382749	281714	334834	0.841355	1.18856	0.0731703	3
TGGT1_239400 |	175907	140354	136411	113905	148721	170607	156359	157787	186483	145797	141663	162823	0.87004	1.14937	0.127067	2
TGGT1_239480 |	29106.7	22244.6	20431.5	33014.8	25906	30885.6	28470	36980	33742.2	32692.8	25746.9	32430	0.793923	1.25957	0.0454013	2
TGGT1_239490 |	462389	450414	462833	419812	507180	433902	464341	421953	460672	428551	459676	441548	1.04106	0.960562	0.296706	3
TGGT1_239500 |	578529	627181	630366	688832	519960	582215	554648	586054	513398	614067	606288	569039	1.06546	0.938562	0.291973	4
TGGT1_239530 |	440129	462076	291150	471312	254936	158733	129622	297729	388369	260606	371903	228286	1.62911	0.613832	0.0769588	3
TGGT1_239610 |	22487.7	20126.4	22513.1	26692.4	28320.3	47541.9	20353	32015.1	32678.9	36808.6	23841.1	32678	0.729577	1.37066	0.0705089	1
TGGT1_239710 |	69548.7	100151	62125.9	118640	69031.2	112353	86642.9	38411.2	80128.5	72610.9	81264.2	73707.7	1.10252	0.907013	0.665454	2
TGGT1_239740 |	614326	603701	586653	569018	649013	595007	648185	595181	515307	540087	603944	576873	1.04693	0.955177	0.348749	4
TGGT1_239752 |	10691.2	24991.1	24475.2	23119.5	24587.8	20424	28839.7	18765.8	17239.3	14110.9	20608.5	19315.9	1.06692	0.937275	0.756938	1
TGGT1_239760 |	1.36752e+06	1.50614e+06	1.86811e+06	2.03016e+06	1.69354e+06	1.72408e+06	1.60687e+06	1.64643e+06	760386	1.23005e+06	1.67612e+06	1.33662e+06	1.254	0.797447	0.216348	3
TGGT1_239790 |	16501.9	22226.4	19454.2	21214.2	13044.4	18892.8	20604.3	15199.8	24530.6	19255.2	18159.1	19465.7	0.932876	1.07195	0.590451	1
TGGT1_239800 |	36139.3	32428	24034.4	30948.8	36459.3	6127.91	38397.9	50883.4	58895.8	41326.9	31654.6	31110.2	1.0175	0.9828	0.968064	1
TGGT1_239820 |	2.22883e+06	2.56896e+06	2.67115e+06	3.05732e+06	2.22958e+06	3.22704e+06	2.72052e+06	3.11935e+06	3.0742e+06	2.88939e+06	2.53291e+06	3.00062e+06	0.844127	1.18466	0.0350654	25
TGGT1_239890 |	213374	212270	216530	228878	219484	206887	220165	250497	247449	207532	218027	225720	0.965917	1.03529	0.450386	1
TGGT1_240060 |	190196	178218	169643	175140	186332	200211	195123	185947	175913	186057	179751	188463	0.953776	1.04846	0.158684	4
TGGT1_240090 |	31927.1	48128.5	41794.3	30547.1	37661.8	33355	55684.4	42236.7	44105.8	44021.5	37472.3	43306.1	0.865289	1.15568	0.251909	1
TGGT1_240280 |	263923	317367	293845	328498	298200	241285	305254	256388	233384	224179	299529	250583	1.19533	0.836588	0.0266145	3
TGGT1_240500 |	5798.92	9253.16	13077.3	15026.4	12821.5	13070.8	9397.24	11109.9	9343.63	4443.29	10621.6	8925.79	1.18999	0.840343	0.509397	1
TGGT1_240570 |	169103	146499	138770	142724	152142	136694	175955	128901	145051	146189	149488	145737	1.02574	0.974907	0.695284	3
TGGT1_240600 |	2.79637e+06	2.68807e+06	3.05736e+06	2.9266e+06	3.10506e+06	2.72617e+06	3.07159e+06	2.77695e+06	2.74692e+06	2.78045e+06	2.91047e+06	2.81766e+06	1.03294	0.968113	0.378153	21
TGGT1_240650 |	1.00253e+06	1.03587e+06	1.14258e+06	1.20136e+06	978726	1.13788e+06	1.0045e+06	1.15217e+06	1.00432e+06	995800	1.06887e+06	1.05663e+06	1.01159	0.988546	0.827868	13
TGGT1_240810 |	1.34982e+06	1.2401e+06	1.26372e+06	1.11586e+06	1.33983e+06	1.13181e+06	1.37397e+06	1.31215e+06	1.39178e+06	1.34409e+06	1.25895e+06	1.30721e+06	0.963079	1.03834	0.479642	7
TGGT1_240860 |	73821.8	64138.1	68569.9	72567.3	75214.7	69890.4	85754.5	76979.9	87025.9	54658.7	70745	73836.6	0.958128	1.0437	0.646707	2
TGGT1_240870 |	339563	355863	358361	406032	279300	383694	317166	363803	392344	301734	345328	349853	0.987064	1.01311	0.875002	8
TGGT1_240890 |	32197.9	20108	47763.5	40455.8	31865.8	45622.8	18328	35893.8	43067.7	43314.7	33122.2	35450.3	0.934328	1.07029	0.769313	2
TGGT1_240980 |	471596	179292	221239	222908	178769	202130	165329	233571	172936	185211	236855	190366	1.2442	0.803727	0.281062	5
TGGT1_241170 |	143249	215643	171873	166877	134486	185146	173104	170628	144379	182713	164143	170541	0.962483	1.03898	0.693056	5
TGGT1_241820 |	72030.9	92264.9	46238.5	83429.9	65122	45321.3	77706.6	68589	46207.9	90465.1	69907.2	63218.2	1.10581	0.904317	0.598127	2
TGGT1_241850 |	160977	134641	144207	151604	112709	97860.1	158034	123203	132463	128907	139804	126611	1.1042	0.905629	0.343482	1
TGGT1_241880 |	10945.4	6721.54	9087.26	7436.28	8779.43	8394.91	8103.32	6526.9	14339.8	12154.3	8472.1	9500.19	0.891782	1.12135	0.510842	1
TGGT1_242000 |	30592.6	42524	44325.4	27696.8	21532.9	44318.5	47615.4	60660.7	30496.7	40670.6	32157.8	43667.1	0.736431	1.3579	0.119548	1
TGGT1_242070 |	671667	676477	654326	602752	748459	747185	691077	685239	640154	592623	669116	669224	0.999838	1.00016	0.997604	11
TGGT1_242260 |	19863	28344.8	40747.5	68756.4	40878.6	39276.2	29738.6	493370	47312.2	38791	36465.8	63806.5	0.571505	1.74976	0.344357	1
TGGT1_242290 |	321172	390472	370748	364537	287620	327451	342442	288119	305870	309739	344821	314172	1.09755	0.911117	0.177606	4
TGGT1_242330 |	2.94192e+06	2.84378e+06	3.01613e+06	3.00856e+06	2.70102e+06	2.81519e+06	2.45708e+06	2.67524e+06	2.77131e+06	2.5866e+06	2.89983e+06	2.65791e+06	1.09102	0.916575	0.0263159	10
TGGT1_242380 |	8921.16	7110.26	9462.45	4367.28	15617.7	10058.8	6483	6827.9	15342.1	12263.8	8364.26	9652.15	0.86657	1.15398	0.604313	1
TGGT1_242570 |	36671.8	34585.5	61959.3	42816.1	42983.7	59846.4	28423.2	45236.8	59503.3	63296.7	42859.7	49252.2	0.870209	1.14915	0.46353	2
TGGT1_242660 |	410046	459581	454762	500322	421512	476960	381923	458467	400153	410997	448134	424195	1.05643	0.946582	0.344915	4
TGGT1_243200 |	130901	127274	168795	178983	137804	114924	137717	152334	121485	97786.3	147307	123424	1.1935	0.83787	0.124163	4
TGGT1_243250 |	73651.1	59009	51859.1	59505.3	87572.8	70207.1	73439	60563.3	92975.6	37210.9	65158.3	64078.3	1.01685	0.983426	0.927675	4
TGGT1_243290 |	180659	165151	147645	536614	484566	139362	183474	218860	115225	104205	258104	146374	1.76332	0.567113	0.107516	1
TGGT1_243390 |	179528	138382	166089	86556.4	163340	186646	136744	183262	204007	159662	142295	172413	0.825313	1.21166	0.232984	2
TGGT1_243460 |	170655	159528	84268.3	177658	34470.9	41699.6	182529	93237.4	67464.9	169439	107036	95902.3	1.1161	0.895978	0.800375	3
TGGT1_243540 |	55384.3	34392.5	29156.9	16375.9	17489.3	25410.5	64577.6	45392.1	44430.2	41675.4	27562.2	42454.8	0.649213	1.54033	0.148926	2
TGGT1_243570 |	464015	514724	448569	540283	425112	548958	410067	475182	497716	454871	476664	475143	1.0032	0.99681	0.962273	3
TGGT1_243580 |	182580	282584	236062	288809	240643	336787	301172	288077	206372	273979	242953	277722	0.874808	1.14311	0.281844	2
TGGT1_243590 |	12091.3	13198.1	13162	11736.6	9432.53	13161.5	9948.65	12204.9	6990.7	10012.9	11838.5	10226.7	1.1576	0.863856	0.277877	1
TGGT1_243600 |	66081.9	57801.9	65640.4	79166.3	65046.4	88432.4	65892.6	87022.3	78067.5	70047.5	66403.6	77372.8	0.85823	1.16519	0.0819036	2
TGGT1_243610 |	17605.4	17103.2	20232.9	8574.34	31219.5	22103.5	18632.4	32044.1	26060.5	36689.1	17477.6	26314.8	0.664174	1.50563	0.128366	1
TGGT1_243710 |	1.25452e+06	1.48065e+06	1.4982e+06	1.69348e+06	1.35419e+06	1.34383e+06	1.34339e+06	1.4299e+06	1.30871e+06	1.21553e+06	1.44875e+06	1.32646e+06	1.09219	0.915589	0.160524	19
TGGT1_243730 |	6.90878e+06	6.23474e+06	5.94981e+06	5.4632e+06	6.04303e+06	5.61761e+06	6.28476e+06	5.88795e+06	6.22073e+06	5.25898e+06	6.10218e+06	5.8413e+06	1.04466	0.957248	0.41111	18
TGGT1_243800 |	393476	457790	466452	457944	378095	397399	406884	436341	369935	455151	429102	412060	1.04136	0.960285	0.497962	4
TGGT1_243910 |	324036	423586	375411	434165	362673	365503	334481	414550	365864	357968	381806	366776	1.04098	0.960634	0.546171	5
TGGT1_243930 |	1.32251e+06	1.24378e+06	1.26692e+06	1.25574e+06	1.2566e+06	1.06584e+06	1.15495e+06	1.21594e+06	1.15026e+06	1.00788e+06	1.26881e+06	1.11654e+06	1.13638	0.879988	0.00630424	11
TGGT1_243950 |	955778	980694	936105	918738	965821	726730	856964	744554	771160	801083	951176	778773	1.22138	0.818748	0.000208174	5
TGGT1_243960 |	992765	997196	1.04845e+06	1.1418e+06	953931	1.01124e+06	1.01707e+06	934062	1.26587e+06	964126	1.02484e+06	1.03234e+06	0.99274	1.00731	0.908837	10
TGGT1_244020 |	69751.6	38412.4	54758.8	19736.5	37607.3	34711	35273.6	31077	53528.9	17445.2	40495.3	32368.6	1.25107	0.799318	0.445783	1
TGGT1_244040 |	44591.6	32994	98545.8	81535.9	50831.6	52469.8	30295.2	53274.3	42214.8	37458.6	56985.2	42205	1.3502	0.74063	0.221554	2
TGGT1_244110 |	1.92079e+06	2.2072e+06	2.3536e+06	2.2401e+06	2.10232e+06	2.21449e+06	1.73744e+06	2.31602e+06	1.84544e+06	2.24041e+06	2.15976e+06	2.05717e+06	1.04987	0.952502	0.490629	10
TGGT1_244150 |	36472.7	32509.4	38218.3	32499.7	29294.9	31414	33943.8	25654.8	34826.5	28676.8	33649.9	30711.3	1.09569	0.912671	0.248285	1
TGGT1_244200 |	739848	599273	568770	677575	641114	534035	662004	482789	556264	546377	642568	553340	1.16125	0.861138	0.0615027	9
TGGT1_244250 |	530163	487115	512729	475676	557390	498855	555242	524518	551348	478984	511776	520946	0.982397	1.01792	0.671599	5
TGGT1_244280 |	106921	138644	109408	124590	109515	114173	103828	104503	96770.5	102150	117218	104135	1.12563	0.88839	0.0697425	2
TGGT1_244290 |	90084.8	59838.6	87904.3	92748.4	86700.4	95024.9	50552.7	66497.3	80501.4	60627.3	82450.7	68955.9	1.1957	0.836329	0.226464	1
TGGT1_244310 |	210015	183544	180283	215912	175549	153434	128419	163779	181988	245884	192364	170575	1.12774	0.886731	0.328726	3
TGGT1_244370 |	115049	71462	62304.3	82719	104734	106660	98598.7	99075.1	87592.5	106671	85002.8	99464.8	0.854602	1.17014	0.227183	3
TGGT1_244390 |	16950.7	12338.1	8398.55	15483.6	15678.9	14494.4	10421.9	9212.09	10757.3	8654.28	13364.9	10531.4	1.26905	0.787992	0.164488	1
TGGT1_244440 |	390754	369724	384977	423322	442107	359310	424764	418111	410894	314285	401312	382994	1.04783	0.954354	0.500987	1
TGGT1_244460 |	75844.3	94550.1	142636	131513	72395.4	102250	99754.3	67437	74096	70307.8	99471.5	81443.8	1.22135	0.818765	0.259939	2
TGGT1_244470 |	31909.1	26391.9	26127.6	25411.4	29800.6	23590	27739.2	24005.7	21477.5	23211.6	27819.4	23920.2	1.16301	0.85984	0.0370759	2
TGGT1_244550 |	52916	72408.8	78237.8	67473.3	48499.2	72128.4	64697	88989.6	79961.9	67703.2	62853.9	74193.2	0.847165	1.18041	0.16566	2
TGGT1_244560 |	1.42921e+07	1.45664e+07	1.39761e+07	1.38583e+07	1.44855e+07	1.30053e+07	1.44799e+07	1.30442e+07	1.27806e+07	1.34854e+07	1.4233e+07	1.33458e+07	1.06648	0.937666	0.0289104	36
TGGT1_244650 |	463140	467900	463290	491103	399673	407128	368426	357321	322179	335408	455952	356913	1.27749	0.782786	0.00175872	4
TGGT1_244690 |	199202	329283	186909	354576	288730	392514	267464	307697	372937	355992	262869	336096	0.782123	1.27857	0.136342	7
TGGT1_244870A |	38712.3	18042	15476.7	43235	6918	10780.8	32966.7	25888.9	14323.5	19864.9	20041.3	19213	1.04311	0.958671	0.916395	1
TGGT1_244870B |	30855	31616.6	27033.5	14282.7	28295.7	15415.4	59621.4	21906.6	46114.5	34135.3	25441	31636.9	0.804156	1.24354	0.467622	1
TGGT1_245450 |	284598	324102	315253	252832	357442	181977	301548	152773	288380	323581	304735	239152	1.27423	0.784787	0.1733	2
TGGT1_245460 |	6.4061e+06	6.79095e+06	6.6688e+06	7.08505e+06	6.12234e+06	5.72749e+06	5.35649e+06	6.13794e+06	5.84355e+06	5.69336e+06	6.60642e+06	5.74622e+06	1.1497	0.869793	0.00302579	9
TGGT1_245470 |	210312	237117	225522	204279	194663	252757	174034	177812	191107	238498	213848	204368	1.04639	0.955668	0.606867	3
TGGT1_245490 |	421104	446608	449476	361845	435395	384391	422769	402367	361079	414946	421586	396477	1.06333	0.940443	0.245159	8
TGGT1_245500 |	48824.5	77764.2	63504.5	78434.5	71054.5	40307.3	48045.7	62440.8	81547.6	57409.6	66936.7	56309.3	1.18873	0.841233	0.276669	2
TGGT1_245610 |	44807	35501.4	42604.4	25803.9	34326.1	32897	18565.3	33667.5	25871.6	39421.5	35947.7	29129	1.23409	0.810316	0.233963	1
TGGT1_245670 |	986885	998393	997554	1.03021e+06	1.09914e+06	1.00977e+06	1.08389e+06	890739	1.04859e+06	1.05198e+06	1.02164e+06	1.01464e+06	1.00689	0.993154	0.866764	4
TGGT1_245680 |	3.03891e+06	2.96462e+06	3.04129e+06	3.03411e+06	2.60857e+06	2.47541e+06	2.58371e+06	2.68077e+06	2.67402e+06	2.70496e+06	2.93248e+06	2.62238e+06	1.11825	0.894251	0.0108693	6
TGGT1_246100 |	165491	213437	223073	178673	178925	192023	174308	183604	176296	149164	190654	174458	1.09283	0.915053	0.249339	2
TGGT1_246120 |	8495.69	20975.1	11662.3	9332.77	6207.62	14160.4	19421	23076.4	10565.7	10602.3	10378.3	14803.5	0.70107	1.42639	0.204531	1
TGGT1_246130 |	580334	615328	628566	615949	538450	558562	492201	551739	509551	497113	594792	521096	1.14142	0.876098	0.0091468	7
TGGT1_246170 |	47300.1	38852.5	52148.1	57560.6	43815.1	46278.5	47646.9	58090.9	58913.3	45492.8	47495.7	50949	0.93222	1.07271	0.451682	2
TGGT1_246220 |	61207.5	24608.9	28901.6	26731.5	33899.2	89095.9	13903.8	26107.2	39315.6	33670.7	33052.7	33598	0.983768	1.0165	0.963079	1
TGGT1_246340 |	72615.4	40627	58416.3	48526	51855.8	57893.9	45209	52215.9	52318.3	69021.9	53386.3	54784.8	0.974473	1.0262	0.833939	1
TGGT1_246500 |	98215.6	94279.5	75995.4	109294	98579.6	71223.3	84152.4	103069	90153.5	107612	94613.6	90267.6	1.04815	0.954066	0.634813	3
TGGT1_246510 |	32795.1	30612.8	48620.2	54614.4	36139.4	51543	37148	49758.4	46482.5	40153.6	39515.1	44668.1	0.884639	1.1304	0.371087	1
TGGT1_246540 |	603289	512109	549688	532882	568478	449221	535219	452866	554963	474561	552421	491477	1.124	0.88968	0.0540224	5
TGGT1_246550 |	169188	134890	142030	113590	146909	108026	135539	110724	120512	129225	140160	120349	1.16461	0.858655	0.0860641	1
TGGT1_246560 |	22625.5	30666.8	17477.8	28340.4	23164.4	18393.6	25395.4	17843.1	12237.4	9960.91	23999.2	15899.2	1.50945	0.662491	0.0638505	1
TGGT1_246580 |	504924	488603	457860	524366	600622	524685	638984	533592	535494	539254	513133	552878	0.928114	1.07745	0.235022	7
TGGT1_246720 |	43171.6	52639.3	32994.5	52723.1	38952.7	35841.9	36106.1	27167.1	36920.6	30181.3	43400.8	33006.9	1.3149	0.760513	0.0355891	2
TGGT1_246920 |	192036	198590	287140	282276	228354	261532	296302	233172	236899	275275	234284	259569	0.902589	1.10792	0.317101	3
TGGT1_246930 |	68675.9	87727.5	84760.7	77221.1	84977.5	91984.8	108800	90493.3	88359.9	97508.8	80359.1	95159.5	0.844467	1.18418	0.0196874	1
TGGT1_246940 |	43186.1	47382.3	54288.1	41749.8	64327.6	55941	63767.1	58377.5	53470.2	41228.3	49538.6	53997.8	0.917419	1.09001	0.449091	2
TGGT1_246982 |	26297.3	17693.9	27446.6	17445.8	23517.9	32318.8	23479.1	27493.6	31822.1	13916.5	22073.1	24724.4	0.892767	1.12011	0.551533	2
TGGT1_247195 |	30548.8	32571.9	35291	41443.2	29840.3	29717	35803.5	52676.2	41447.2	30749.9	33693.9	37220	0.905263	1.10465	0.433481	2
TGGT1_247220 |	185212	172881	196917	205213	167752	173249	196138	191872	246365	169425	185061	193624	0.955774	1.04627	0.57104	3
TGGT1_247300 |	61591.5	53920.4	65064.3	63706.3	44005.7	67363.2	78047.4	79324.9	69577.7	56482.5	57077.1	69649	0.819496	1.22026	0.0696207	2
TGGT1_247330 |	30149.6	19271.5	16247.2	34700.8	35637.6	18512.7	23452.9	19425.1	21275.4	29828.3	25908.6	22167	1.16879	0.855583	0.414948	2
TGGT1_247350 |	308192	329824	289203	336918	334581	264152	326399	313806	245970	362876	319203	299627	1.06533	0.938674	0.43411	3
TGGT1_247410 |	434749	426004	445113	401992	401030	322715	417369	310094	391812	439385	421408	372693	1.13071	0.884399	0.129577	5
TGGT1_247440 |	79935.7	69626.7	57562.6	59917.5	128332	90535.6	85920.4	89469.6	93420.7	110032	75563	93521.4	0.807976	1.23766	0.195125	2
TGGT1_247450 |	36573.7	74144.7	69973.2	69941.9	66323.7	73772	73033.4	53589.6	67788.1	100683	61506	72263.8	0.851131	1.17491	0.358674	2
TGGT1_247460 |	281846	462023	431020	488479	339099	293061	390261	336627	356403	389102	392346	351151	1.11731	0.895003	0.368236	5
TGGT1_247470 |	1.48283e+06	1.33808e+06	1.10637e+06	1.25153e+06	1.35247e+06	1.52501e+06	1.50041e+06	1.43928e+06	1.60952e+06	1.69183e+06	1.30019e+06	1.55073e+06	0.83844	1.19269	0.0138474	11
TGGT1_247510 |	3.35142e+06	3.43493e+06	3.19376e+06	3.23354e+06	2.99749e+06	4.94114e+06	4.16522e+06	4.58298e+06	4.73168e+06	4.51467e+06	3.23875e+06	4.57985e+06	0.707174	1.41408	1.28812e-05	8
TGGT1_247520 |	3.93052e+06	3.22586e+06	3.65088e+06	3.27103e+06	4.03013e+06	2.97363e+06	2.98906e+06	3.02058e+06	3.87035e+06	3.87472e+06	3.60661e+06	3.3188e+06	1.08672	0.920199	0.316834	3
TGGT1_247550 |	4.23998e+06	4.12088e+06	3.93128e+06	3.76687e+06	4.32456e+06	3.45859e+06	4.02407e+06	3.39565e+06	3.29734e+06	3.75534e+06	4.07157e+06	3.57652e+06	1.13842	0.878412	0.0192733	19
TGGT1_247580 |	12579.2	26128.3	41458.1	30425	27830.4	23152.7	42987.9	18156.7	38927	28445.4	25847.9	28856.9	0.895726	1.11641	0.67555	1
TGGT1_247610 |	14603	18269.2	22145.6	13465.2	13225.5	18880	22614.1	16219.1	15604.4	9059.95	16010.9	15781.8	1.01451	0.985693	0.93909	1
TGGT1_247700 |	476876	130006	79005	400784	389334	164418	415444	342495	279837	339646	238041	294720	0.807684	1.23811	0.601237	1
TGGT1_247760 |	391618	500916	467465	539296	414084	465248	399349	485010	408829	410059	459471	432350	1.06273	0.940972	0.415899	7
TGGT1_247770 |	161307	137080	154343	131292	130898	130870	130845	122522	99374.4	141057	142448	124078	1.14805	0.871041	0.0980209	1
TGGT1_247930 |	52878.5	60786.5	49729.9	23259.6	36370.4	78100.4	56916.1	69632.8	17607.2	16714	42287.4	39074.6	1.08222	0.924026	0.840787	1
TGGT1_248250 |	13034	14045	10005.4	15610.9	12079.4	12406.3	11358.6	15724.4	13207.3	9349.04	12813.3	12229.9	1.0477	0.954469	0.693075	1
TGGT1_248340 |	8.10755e+06	9.10075e+06	8.89587e+06	9.5858e+06	7.93216e+06	8.84511e+06	7.59988e+06	8.37299e+06	7.84808e+06	8.09732e+06	8.70232e+06	8.1414e+06	1.0689	0.935544	0.170791	17
TGGT1_248370 |	353042	378277	380969	353318	361017	442609	372122	356749	338159	366778	365127	373696	0.977069	1.02347	0.643488	1
TGGT1_248390 |	63652	57762.8	49556.5	84254.4	71720.2	52191.2	45259	51313.4	52329.4	61324.4	64321.9	52237.5	1.23134	0.812126	0.0773404	1
TGGT1_248420 |	54340.6	58434.9	68442.5	50990	70590.9	49856.2	46728.1	68353.3	53645.9	67749.5	60071.9	56558.8	1.06211	0.941518	0.567565	1
TGGT1_248460 |	641616	640938	593242	568825	678301	506575	648456	531658	485083	549450	623369	541477	1.15124	0.868631	0.0435211	8
TGGT1_248480 |	5.22498e+06	5.83826e+06	5.51454e+06	5.98301e+06	5.47389e+06	5.15253e+06	4.82251e+06	4.76078e+06	4.54216e+06	4.93829e+06	5.60039e+06	4.83907e+06	1.15733	0.864059	0.00179039	11
TGGT1_248500 |	53178.4	73465.9	138230	80576.7	117692	117195	115151	137886	154953	136375	87473.4	131500	0.665196	1.50332	0.0526956	2
TGGT1_248600 |	496014	493735	492097	495599	499888	520751	507744	536756	560781	545643	495460	534012	0.927808	1.07781	0.00277541	4
TGGT1_248630 |	38594.6	40208.9	27061.8	48876.3	21910.2	35709.2	36180.1	2087.8	28492.8	42613.9	33930.5	20093	1.68867	0.592182	0.398801	1
TGGT1_248670 |	78731.9	66978.9	71978.2	56876.8	64578	63107.4	67820.2	43545.4	35650	60954.2	67431.4	52661	1.28048	0.780957	0.104865	1
TGGT1_248700 |	1.81665e+06	1.62989e+06	1.73546e+06	1.17449e+06	1.89484e+06	1.50912e+06	1.83033e+06	1.34959e+06	1.59718e+06	1.6887e+06	1.628e+06	1.58662e+06	1.02608	0.974584	0.802758	9
TGGT1_248740 |	464216	401070	421401	366458	406799	408357	395419	371920	427871	408471	410779	401980	1.02189	0.97858	0.641331	7
TGGT1_248810 |	2.22752e+06	2.24988e+06	2.20011e+06	2.27733e+06	2.1533e+06	2.45608e+06	2.26716e+06	2.39917e+06	2.53175e+06	2.3576e+06	2.22122e+06	2.40069e+06	0.925243	1.0808	0.0060059	10
TGGT1_248880 |	877958	960327	910561	1.02542e+06	873643	1.01505e+06	954304	830297	829529	901016	927871	903221	1.02729	0.973434	0.60202	11
TGGT1_248990 |	105455	130644	125829	102308	117065	127528	68430.5	118261	112955	139308	115732	110183	1.05036	0.952051	0.721669	2
TGGT1_249030 |	57040.4	75828.2	82772.9	91744.9	77483.1	86664.7	91554.3	80548.6	97421.2	64894.8	76056.8	83423.5	0.911695	1.09686	0.40775	1
TGGT1_249180 |	471970	599487	601846	685287	575143	691251	570718	625142	627175	694605	582593	640077	0.910192	1.09867	0.21882	7
TGGT1_249240 |	1.68126e+06	1.95402e+06	1.85788e+06	1.89794e+06	1.62499e+06	1.76727e+06	1.63077e+06	1.75637e+06	1.68648e+06	1.85814e+06	1.79864e+06	1.7381e+06	1.03483	0.966344	0.439851	7
TGGT1_249250 |	1.2814e+06	1.15817e+06	1.31143e+06	1.14763e+06	1.17402e+06	1.06983e+06	1.01245e+06	1.15372e+06	1.02499e+06	870951	1.21265e+06	1.02212e+06	1.18642	0.842875	0.0130217	3
TGGT1_249270 |	1.90836e+06	1.71667e+06	1.7056e+06	1.54182e+06	1.94085e+06	1.83466e+06	1.8931e+06	1.79055e+06	1.7308e+06	1.9022e+06	1.75651e+06	1.82913e+06	0.960298	1.04134	0.399517	10
TGGT1_249320 |	23350.6	9574.3	15032.3	23389.7	23538.6	19490.7	24561.8	23191.4	27493.3	22041.1	17924.5	23204.7	0.772454	1.29458	0.206149	2
TGGT1_249390 |	1.88129e+06	2.18278e+06	2.23656e+06	2.46232e+06	1.9463e+06	1.94371e+06	1.90646e+06	1.94452e+06	1.74119e+06	1.76903e+06	2.13167e+06	1.85888e+06	1.14675	0.872029	0.0356763	22
TGGT1_249470 |	37476.7	47697.5	29089.5	60893.1	31975.6	49232.6	53328.5	45686.7	53194.1	52919.9	39909.5	50780.5	0.785921	1.27239	0.119385	1
TGGT1_249480 |	26401.6	40386.5	27091	36941.7	20144.2	41867.2	30111.1	19205.9	22797.5	16298.4	29273.3	24593.1	1.1903	0.840121	0.428878	2
TGGT1_249530 |	482752	571552	575815	724236	496239	578570	514325	530040	473291	489093	564062	515804	1.09356	0.914445	0.295813	11
TGGT1_249590 |	614718	684755	688149	694958	521145	700592	677057	711567	606393	694757	637033	676984	0.940987	1.06271	0.35504	10
TGGT1_249610 |	43049.7	48292.3	37943.3	39530.1	40926	50334.4	49646.8	50755.1	32474.6	42025.2	41800.5	44428.1	0.940858	1.06286	0.540216	2
TGGT1_249630 |	60962.7	102784	57418.9	118497	110668	111762	105485	105352	66704.2	120766	86050.7	100011	0.860417	1.16223	0.443972	2
TGGT1_249650 |	404165	558803	574682	544251	480305	634966	580744	465131	542142	643002	508291	569282	0.892863	1.11999	0.233774	5
TGGT1_249670 |	221020	234585	200885	229995	237563	259110	253804	249230	254575	257274	224406	254776	0.880798	1.13533	0.00344907	2
TGGT1_249690 |	46844.9	78674.3	38189.5	86120.5	62976.5	52766.7	40968.7	51801.4	60771.1	30464.3	59778.5	46060.5	1.29783	0.770519	0.219369	2
TGGT1_249780 |	1.5016e+06	1.73479e+06	1.67654e+06	1.73182e+06	1.44499e+06	1.97902e+06	1.66684e+06	1.89778e+06	1.8054e+06	1.80359e+06	1.61331e+06	1.82751e+06	0.882788	1.13277	0.0311128	8
TGGT1_249850 |	1.01427e+06	981389	1.0163e+06	952336	1.11935e+06	1.12152e+06	1.24699e+06	1.08288e+06	1.16837e+06	1.18335e+06	1.01521e+06	1.15928e+06	0.875723	1.14191	0.00641949	4
TGGT1_249900 |	1.10575e+07	9.34628e+06	1.05942e+07	9.20515e+06	1.13407e+07	9.31693e+06	1.05862e+07	9.66291e+06	1.10812e+07	1.05734e+07	1.02709e+07	1.02231e+07	1.00467	0.995354	0.933077	24
TGGT1_249910 |	69341.8	56104.1	77930.1	55707	60941.4	59192.3	56291.2	41787.7	55161.7	58976.7	63460.5	53853.5	1.17839	0.848615	0.110995	1
TGGT1_249990 |	456738	520215	481735	514413	573199	523932	684731	616501	502566	504895	507756	562114	0.903297	1.10706	0.199777	5
TGGT1_250330 |	11517.7	17742.7	13926.6	12641.7	12635	16677.1	18437.2	13918.1	17196.8	12262	13537	15526.7	0.871849	1.14699	0.229533	2
TGGT1_250340 |	600796	612507	602224	662316	703502	575685	638525	567680	597318	600717	635017	595481	1.06639	0.937741	0.123138	5
TGGT1_250700 |	60228.8	61709.8	61211.6	70962.2	53460.8	67231.1	47123.2	65080.5	51722.5	58297.1	61264.8	57374.2	1.06781	0.936495	0.441446	2
TGGT1_250710 |	723732	825026	720462	769907	797112	548900	647879	598833	515629	531412	766166	566516	1.35242	0.739417	0.000292413	4
TGGT1_250770 |	1.26964e+07	1.34169e+07	1.32572e+07	1.49839e+07	1.13597e+07	1.27733e+07	1.0633e+07	1.30299e+07	1.18357e+07	1.05713e+07	1.30905e+07	1.17232e+07	1.11663	0.895549	0.117088	17
TGGT1_250820 |	1.70668e+06	1.53329e+06	1.48059e+06	1.12817e+06	1.85282e+06	1.27932e+06	1.39559e+06	1.85387e+06	1.5256e+06	1.96811e+06	1.51944e+06	1.58293e+06	0.959893	1.04178	0.737059	13
TGGT1_250830 |	196785	225538	184420	208898	156242	137218	173101	139397	196987	201641	192908	167416	1.15227	0.867853	0.206794	8
TGGT1_250880 |	23310.4	40435.4	38426.4	47424	32241.4	83752.4	66431.6	47903.5	49588.1	51238.6	35372.9	58363.7	0.606078	1.64995	0.0147381	2
TGGT1_251500 |	1.97175e+06	1.84536e+06	1.97265e+06	1.89305e+06	1.94232e+06	2.07513e+06	1.63914e+06	1.92328e+06	1.85377e+06	1.77512e+06	1.92439e+06	1.84756e+06	1.04159	0.960074	0.354397	9
TGGT1_251540 |	533391	518316	525999	511109	517272	864294	926991	850965	886811	879801	521161	881400	0.591288	1.69122	9.19052e-10	5
TGGT1_251630 |	115513	179205	139169	191423	184914	151826	184336	166166	121905	148053	159110	153034	1.0397	0.961813	0.752952	2
TGGT1_251680 |	187297	225103	220598	268357	181918	163507	163131	200804	174114	158640	214497	171403	1.25142	0.799093	0.0257715	1
TGGT1_251690 |	2.69695e+06	3.13386e+06	2.83394e+06	3.26749e+06	2.60963e+06	3.03691e+06	2.28726e+06	2.49677e+06	2.67056e+06	2.76961e+06	2.89753e+06	2.64015e+06	1.09748	0.911175	0.186522	17
TGGT1_251780 |	4.42456e+06	5.74312e+06	4.36194e+06	5.63026e+06	5.80488e+06	4.38007e+06	5.21329e+06	4.70603e+06	4.83166e+06	4.5493e+06	5.14996e+06	4.72779e+06	1.0893	0.918024	0.265665	20
TGGT1_251810 |	8.38501e+06	9.42931e+06	9.23619e+06	9.72487e+06	8.3557e+06	9.42221e+06	8.55297e+06	8.74411e+06	8.04428e+06	8.5136e+06	9.00883e+06	8.64405e+06	1.0422	0.959508	0.334779	15
TGGT1_251850 |	26336.3	20430.1	28228.1	32458.9	15987.6	28051.2	25228.7	32897.8	31160.6	22362	23951.1	27671.1	0.865564	1.15532	0.345682	1
TGGT1_251870 |	1.75368e+07	1.89086e+07	1.70777e+07	1.57707e+07	1.87699e+07	1.83685e+07	1.97888e+07	1.44252e+07	1.46476e+07	1.91969e+07	1.7574e+07	1.71286e+07	1.026	0.974658	0.743644	4
TGGT1_251880 |	17374.9	28694.7	10314.9	22171.6	30367.2	22740.3	38329.6	27497.3	12909.6	10024.6	20317.9	19875.6	1.02225	0.978231	0.945974	1
TGGT1_251930 |	243521	303797	264264	294147	273279	305530	375612	331757	279204	357055	274958	327985	0.838324	1.19286	0.0285568	3
TGGT1_252220 |	649581	466185	627478	481143	437491	660296	521427	505362	505106	517557	525299	538983	0.974612	1.02605	0.795627	6
TGGT1_252290 |	1.63061e+06	1.81866e+06	1.79031e+06	1.95395e+06	1.60398e+06	1.70481e+06	1.51204e+06	1.73627e+06	1.54497e+06	1.69943e+06	1.7548e+06	1.63688e+06	1.07204	0.932799	0.17134	15
TGGT1_252340 |	545612	1.25655e+06	1.18832e+06	1.32431e+06	1.11551e+06	1.00228e+06	951092	1.06771e+06	975280	556595	1.03775e+06	888110	1.16849	0.855805	0.462212	1
TGGT1_252360 |	1.06545e+06	926085	975850	888267	947963	937303	1.09727e+06	1.01983e+06	1.11186e+06	1.10596e+06	958916	1.05221e+06	0.911335	1.09729	0.0722398	6
TGGT1_252390 |	243565	329491	250766	279719	226243	247854	228075	230867	185152	282222	263636	232676	1.13306	0.882564	0.223567	1
TGGT1_252430 |	146562	55464.9	114660	165523	141516	180478	135778	141549	80049	101388	116902	122999	0.950434	1.05215	0.838319	3
TGGT1_252440 |	20521.8	12494.3	11946.5	20834.9	20888.8	23236.9	24733.5	28956	19262.3	22285	16787	23484.7	0.714809	1.39898	0.0505267	2
TGGT1_252630 |	55576.4	77266.3	34451.7	67679.5	47681.1	73253.1	61806.9	68415.7	57001.3	68856.1	54422.5	65609.9	0.829487	1.20556	0.241527	1
TGGT1_253290 |	940014	1.14166e+06	1.14318e+06	1.1844e+06	1.08589e+06	991774	980160	924043	862212	1.13478e+06	1.0955e+06	974509	1.12416	0.889553	0.0913759	9
TGGT1_253370 |	138092	131523	179072	207457	147172	146032	176010	149504	163408	182700	158267	162903	0.971538	1.0293	0.771727	7
TGGT1_253430 |	1.60952e+06	2.16081e+06	2.16085e+06	2.26671e+06	2.00295e+06	2.1918e+06	2.04507e+06	1.96819e+06	1.64666e+06	1.73671e+06	2.02582e+06	1.90714e+06	1.06223	0.941414	0.474653	10
TGGT1_253700 |	262353	197737	220898	212263	236040	252536	171472	224653	248602	234025	224805	224161	1.00287	0.997135	0.973937	8
TGGT1_253730 |	261173	257959	294774	271128	237948	238785	240575	302939	282184	244681	263952	260585	1.01292	0.987243	0.835137	8
TGGT1_253750 |	177533	164172	131275	116394	108117	178490	94744.9	90926.5	191274	167134	136936	137504	0.995868	1.00415	0.982996	5
TGGT1_253820 |	390515	385633	373695	484347	366816	550107	482019	499457	450170	494048	398095	494118	0.805669	1.24121	0.00683377	5
TGGT1_253880 |	124918	180859	122746	166122	153918	100274	85356.5	80262.6	152202	124004	147958	105332	1.40469	0.711903	0.0432839	4
TGGT1_253900 |	114430	77967.8	101928	119930	105421	87913	132721	56635.2	57985.9	101944	102830	82861.5	1.24099	0.805809	0.26635	2
TGGT1_253990 |	23515.5	1600.9	28264.9	3680.97	34558.7	14142.7	29805.4	48891.6	33045.7	46851.5	10624.2	31679.6	0.335365	2.98183	0.135873	1
TGGT1_254300 |	13247.8	16215	8137.29	10312.5	10064.7	11333.7	28268.2	12569.3	12521.8	6573.67	11265.3	12708.4	0.886441	1.12811	0.657648	1
TGGT1_254365 |	32689	19762.4	26763.5	19344	33263.5	35013.6	25443.4	49720	42180.7	29828.3	25660.2	35417.4	0.724507	1.38025	0.0903859	1
TGGT1_254440 |	1.13653e+06	1.2576e+06	1.15137e+06	1.25591e+06	1.12116e+06	1.00696e+06	1.01315e+06	945117	898187	1.03217e+06	1.18302e+06	977817	1.20986	0.826541	0.00073928	6
TGGT1_254470 |	185783	175570	172718	146176	180171	206302	212250	226752	231421	211302	171503	217391	0.788913	1.26757	0.00103799	4
TGGT1_254490 |	41190.1	54957.6	34888.1	49276.4	50527.4	39874	47918.4	30490.1	64499.7	39976.2	45575.6	43185.9	1.05534	0.947566	0.725528	1
TGGT1_254510 |	19575.6	11363.8	12475.2	18912.7	9132.77	12925.3	22249.9	22875.1	11091.9	17757.6	13681.3	16691.9	0.819641	1.22005	0.364969	1
TGGT1_254520 |	313852	364222	263743	391978	308715	376319	217459	315928	303785	327403	325401	303413	1.07247	0.932429	0.556743	4
TGGT1_254570 |	479411	393589	371049	375078	433591	400940	326193	491295	450419	476186	408580	424481	0.96254	1.03892	0.678677	10
TGGT1_254610 |	42301.9	26660	27186.3	24094.4	37363.7	35243.3	48865.1	40419.8	28775.2	51153.1	30774.2	40004.8	0.769264	1.29994	0.1219	1
TGGT1_254620 |	660868	610474	673275	606376	663895	720614	636040	610968	592727	492168	642337	605947	1.06006	0.943347	0.400304	1
TGGT1_254690 |	175734	187187	123418	181072	164598	157501	186652	176334	180799	209095	164648	181317	0.908069	1.10124	0.304622	4
TGGT1_254720 |	817809	707818	716182	599702	808832	746317	869650	932850	908383	823713	725568	853542	0.850067	1.17638	0.045834	2
TGGT1_254870 |	90588.7	105737	108606	109072	95635.7	97395	107388	113272	107251	93083.5	101648	103414	0.982923	1.01737	0.747912	1
TGGT1_254880 |	135813	154444	130089	156382	163006	150845	162940	123786	103327	156043	147390	137448	1.07234	0.932541	0.487509	2
TGGT1_254900 |	661569	573244	577910	677412	649768	660609	472433	775706	783677	752034	626437	677441	0.924711	1.08142	0.462544	3
TGGT1_254940 |	137033	135560	152064	149379	111716	194811	158634	127490	179429	154591	136357	161329	0.84521	1.18314	0.100705	3
TGGT1_255190 |	669560	533378	655519	483853	594061	399240	428699	356333	339914	420362	582896	387299	1.50503	0.664441	0.00070614	4
TGGT1_255260 |	1.87718e+06	2.03821e+06	1.81035e+06	1.78375e+06	2.02917e+06	1.63961e+06	1.83069e+06	1.72971e+06	1.60313e+06	1.61612e+06	1.90473e+06	1.68172e+06	1.13261	0.882916	0.0106052	13
TGGT1_255340 |	22581.9	38828.3	50597.2	22584.8	46223.8	43591.8	35265.7	39231.8	39718.4	46259.1	34130.6	40636.6	0.839898	1.19062	0.360888	1
TGGT1_255420 |	77832	124991	83996.9	122034	133626	134857	144847	125688	136259	135752	105909	135343	0.782523	1.27792	0.0638277	2
TGGT1_255500 |	1.28226e+06	1.07367e+06	1.30112e+06	1.22728e+06	1.15733e+06	1.08506e+06	1.02724e+06	1.27543e+06	1.41174e+06	1.20374e+06	1.20535e+06	1.19293e+06	1.01041	0.989693	0.880619	1
TGGT1_255660 |	184454	160130	149895	192632	231774	191633	187641	206651	215706	207828	181630	201614	0.900881	1.11002	0.231069	4
TGGT1_255890 |	19175.6	12418.5	8677.8	21169.7	2886.55	19831	33105.6	18159.7	17144.1	8387.81	10477.7	17653.2	0.593527	1.68484	0.250776	1
TGGT1_255980 |	13510.5	18199.6	11886.1	17483.2	14507.7	11719.8	17192.6	20430.6	19476	17364.2	14927.9	16933.2	0.881573	1.13434	0.346793	2
TGGT1_256000 |	107088	106947	100452	100158	117028	104957	99316.1	97276.6	101431	100579	106162	100680	1.05445	0.948361	0.125635	1
TGGT1_256030 |	56770.5	59712.3	43704.3	54985.7	60834.2	45920.3	50751.6	49634.3	47197.4	37848.5	54830.4	46029.9	1.19119	0.839496	0.0577123	1
TGGT1_256760 |	5.68271e+06	6.05066e+06	5.98779e+06	6.16834e+06	5.305e+06	5.56541e+06	4.88989e+06	5.20788e+06	4.77214e+06	4.98906e+06	5.83036e+06	5.07736e+06	1.14831	0.870847	0.00695651	19
TGGT1_256770 |	754577	643023	760283	719995	676849	740770	687292	797339	776514	785780	709488	756456	0.937911	1.0662	0.165167	5
TGGT1_256840 |	78938.9	76377.2	75479	69904.7	83234.3	84144.5	84104.9	68533.8	78754.5	75211.2	76661.6	77922.3	0.983821	1.01645	0.742453	1
TGGT1_256970 |	1.72841e+06	1.60434e+06	1.65792e+06	1.60325e+06	1.62096e+06	1.65851e+06	1.56758e+06	1.56947e+06	1.54368e+06	1.54791e+06	1.64231e+06	1.57689e+06	1.04149	0.960162	0.0675087	10
TGGT1_256990 |	919752	921375	1.12662e+06	1.2514e+06	1.03116e+06	984671	873429	1.09559e+06	1.11137e+06	926113	1.04261e+06	993889	1.04902	0.953273	0.544195	12
TGGT1_257040 |	438578	497060	453229	428385	456007	408236	400764	421671	371836	414290	454063	402982	1.12676	0.887503	0.0072423	5
TGGT1_257060 |	27054.5	31436.3	20324.3	39358.2	26587.4	21216.9	10709	26338.8	26551.8	9131.17	28280	17073.8	1.65634	0.60374	0.0806691	1
TGGT1_257110 |	4105.6	1671.31	4362.58	17014.1	35405.7	15420.5	13581.1	6342.84	14387.5	15975.8	7099.24	12501.2	0.567883	1.76093	0.352305	1
TGGT1_257160 |	26038.7	23360.9	25876	28292.1	28378.1	28345.3	13074.6	25453.7	13233.6	25007.8	26322.7	19901.3	1.32266	0.756052	0.146917	1
TGGT1_257350 |	694106	692082	736139	716162	621437	671544	548673	642584	667639	767270	690860	655785	1.05349	0.94923	0.417539	4
TGGT1_257380 |	116223	119971	90426.5	106491	105687	85258.8	96829.1	92095.5	64034.3	73850.1	107251	81498.5	1.31598	0.759887	0.0160153	1
TGGT1_257480 |	54283.8	48415.9	54168.8	51840.7	43261.4	58848.1	74757.3	58619.1	56677	44467.9	50215.3	57886.3	0.867481	1.15276	0.164055	2
TGGT1_257490 |	277791	277882	239544	291913	215892	306474	245787	288009	328019	301580	258995	292639	0.885031	1.1299	0.138473	2
TGGT1_257530 |	161272	132568	105147	95306.2	130229	113977	184635	138518	130959	169426	122779	145262	0.845227	1.18311	0.223611	3
TGGT1_257680 |	2.09255e+06	1.90523e+06	1.70048e+06	1.77841e+06	2.08117e+06	1.90945e+06	2.02452e+06	1.82649e+06	1.80578e+06	1.96717e+06	1.90505e+06	1.9049e+06	1.00008	0.999919	0.998662	9
TGGT1_257710 |	60803.6	43529	52848.1	55193.7	40049.4	65640.4	40924.6	37680.4	22082.8	51023.5	49893.6	40871.4	1.22075	0.819171	0.341709	1
TGGT1_257740 |	516313	531012	535652	574790	517156	595529	439364	512468	468981	531961	534572	506858	1.05468	0.948156	0.368886	6
TGGT1_257750 |	7567.36	21577.6	22169.1	13510.7	6427.47	25417.1	24741.8	28570.2	28352.2	18267.5	12574.3	24759.8	0.50785	1.96908	0.0364239	1
TGGT1_257960 |	116661	110345	115230	135258	110303	117863	118403	131382	136954	150962	117219	130540	0.897956	1.11364	0.109702	2
TGGT1_257990 |	777779	866926	732645	975372	662309	846828	790729	946826	793923	756442	795779	824384	0.965302	1.03595	0.660912	10
TGGT1_258030 |	22154.3	21777	28829.7	27697.7	18558.8	33652.2	24250.2	42672	30869.5	40868.1	23488.6	33772	0.695506	1.4378	0.0241422	1
TGGT1_258050 |	168823	174135	198288	171734	142608	228192	190031	145036	171569	170622	170186	179067	0.950404	1.05218	0.59208	4
TGGT1_258060 |	558752	541445	563984	604832	528189	470860	624868	534481	538247	531131	558847	537723	1.03928	0.962202	0.466929	5
TGGT1_258070 |	323746	410073	382880	461005	360589	356647	363442	362522	314810	224364	384919	319302	1.2055	0.82953	0.1268	3
TGGT1_258090 |	46285.5	52137.8	54782.3	56415.8	58695.9	55963	56757.8	79612	75167.9	80690.7	53487.1	68730.9	0.77821	1.285	0.0255541	2
TGGT1_258100 |	26453.8	15952.7	9134.95	18271.5	14325.1	15815.3	18520.2	17573.5	10771.2	15528	15877.4	15381.3	1.03226	0.968753	0.876004	1
TGGT1_258130 |	793785	701398	775247	831694	835860	838588	912515	577528	736205	571306	786033	714243	1.10051	0.908668	0.368408	3
TGGT1_258150 |	224676	260679	240609	255789	227193	257237	215564	203894	191878	217450	241352	216142	1.11663	0.895549	0.0911055	2
TGGT1_258170 |	67452.1	54731.7	56215.6	52615.9	48281.6	52878.8	43355.7	38953.1	46704	43696	55513.4	44888.3	1.2367	0.808602	0.0214706	2
TGGT1_258230 |	222409	173400	183513	187961	207147	241928	185590	251774	208995	205811	194108	217456	0.892631	1.12028	0.150778	3
TGGT1_258240 |	44600.7	35586	33165.5	45618.2	46988.4	50997.1	44079.9	50050.3	42432.1	39631.5	40783.8	45225.7	0.901783	1.10891	0.265012	1
TGGT1_258360 |	336280	412948	443105	391438	479291	442475	421244	386271	422445	525423	409707	437239	0.937032	1.0672	0.432268	3
TGGT1_258390 |	562242	698441	705083	731981	739004	734303	764179	773838	704580	715515	684050	737996	0.926903	1.07886	0.192705	6
TGGT1_258410 |	1.51069e+06	1.40793e+06	1.3445e+06	1.27414e+06	1.5109e+06	1.20253e+06	1.48145e+06	1.2595e+06	1.2319e+06	1.34178e+06	1.40655e+06	1.29971e+06	1.0822	0.924046	0.15307	10
TGGT1_258470 |	800318	714122	750564	601474	858427	733785	728357	740282	770536	785070	739722	751281	0.984614	1.01563	0.808866	5
TGGT1_258580 |	3.7573e+06	3.9736e+06	3.90923e+06	3.90843e+06	3.95554e+06	3.72516e+06	4.59754e+06	3.98542e+06	4.27765e+06	4.18167e+06	3.90006e+06	4.14324e+06	0.941308	1.06235	0.136442	18
TGGT1_258740 |	102612	101021	108067	112911	95058.7	92003.5	81336.8	110507	98694	63852.5	103754	87778.9	1.18199	0.846027	0.127458	2
TGGT1_258770 |	313732	219738	273085	277798	315112	307353	273897	342920	330600	280092	277582	305777	0.907793	1.10157	0.255934	3
TGGT1_258826 |	20087.6	32715.5	38875.4	29660.8	34819.2	28792	32736.6	38771.3	20447.8	23737.2	30498	28169.5	1.08266	0.923649	0.633475	2
TGGT1_258870A |	164731	215946	187439	173461	227866	203450	259051	194987	205065	182558	192385	207505	0.927137	1.07859	0.404054	4
TGGT1_258870B |	147962	105146	132403	123077	140206	133169	23119.5	48112.5	55594.6	102974	128871	61049.3	2.11094	0.473723	0.0441031	1
TGGT1_258950 |	864669	794681	864448	695899	854884	839714	877125	882224	936577	887599	812170	884110	0.91863	1.08858	0.0972079	6
TGGT1_258970 |	23764.1	28605.5	39906.4	23870.1	26787.2	4699.38	33376.3	35766.2	7621.28	31941.2	28044	16868.1	1.66255	0.601487	0.281924	1
TGGT1_258980 |	47021.1	62879.4	34613.6	49520.3	40773.2	35508.8	67214.4	69962.8	71566.2	62854.4	46030	59585.7	0.772502	1.2945	0.156094	3
TGGT1_259010 |	383399	355327	432023	392110	400405	393098	396859	335966	382489	413062	391867	383366	1.02218	0.978305	0.655606	3
TGGT1_259200B |	60176.2	43093.3	57403.4	41490.4	50091.4	45466.7	52337.5	51597.6	58905.3	28040.3	49899.5	45858	1.08813	0.919005	0.587326	1
TGGT1_259240 |	3.60114e+06	3.82829e+06	3.8949e+06	4.07001e+06	3.72207e+06	3.43412e+06	3.2995e+06	3.53241e+06	3.51998e+06	3.385e+06	3.82001e+06	3.4331e+06	1.1127	0.898716	0.00227981	4
TGGT1_259260 |	1.09617e+06	1.05181e+06	988813	960621	1.03139e+06	1.13084e+06	1.19673e+06	1.17891e+06	1.18707e+06	1.05906e+06	1.02466e+06	1.14936e+06	0.891511	1.12169	0.00756476	13
TGGT1_259550 |	2.99255e+06	3.26938e+06	3.21836e+06	3.39882e+06	2.61537e+06	3.27678e+06	2.97754e+06	3.23516e+06	2.98254e+06	3.22709e+06	3.08603e+06	3.13704e+06	0.983741	1.01653	0.755332	15
TGGT1_259660 |	558882	639511	660938	687045	560414	758689	673817	761671	719517	671175	619106	715896	0.864798	1.15634	0.0211845	5
TGGT1_259710 |	132937	148295	129240	125179	147380	70881.8	127506	100445	96561.3	117365	136279	100570	1.35507	0.73797	0.0216441	1
TGGT1_259880 |	44905.3	45985.9	53049.3	34491.7	31322.2	79493.9	70111.1	39336.7	54525.6	40898.3	41175	54682	0.75299	1.32804	0.135656	2
TGGT1_259950 |	55115	58088.8	7648.46	66336.9	11591.6	38373	77764.6	71514.3	73542.5	59891.4	28508	62319.1	0.457453	2.18602	0.138848	1
TGGT1_260010 |	14011.4	3924.24	12633.1	10101.9	7249.53	9241.24	6192.71	6356.82	5812.16	5991.13	8735.58	6615.15	1.32054	0.757265	0.289168	1
TGGT1_260170 |	56410.2	68859.1	63717.9	64329.1	70991.8	63901.2	77069.3	64756	43042.2	59836.5	64660.5	60660.5	1.06594	0.938138	0.553959	2
TGGT1_260180 |	260129	225129	275257	200294	249470	255422	176595	339601	354823	297095	240552	276454	0.870134	1.14925	0.34271	3
TGGT1_260240 |	30825.4	25150.2	21946	16430.9	12955.3	27798.4	17646.6	31794	32995	20140.5	20501.4	25299.3	0.810353	1.23403	0.319715	1
TGGT1_260260 |	3.25362e+06	3.62416e+06	3.50965e+06	3.84122e+06	3.60238e+06	3.12641e+06	3.41676e+06	3.11487e+06	2.72822e+06	3.77655e+06	3.56106e+06	3.21377e+06	1.10806	0.902477	0.127618	14
TGGT1_260310 |	6487.5	9219.88	11597.7	5173	6298.63	5883.83	2606.65	9085.2	23608.7	12922.9	7427.33	8427.56	0.881315	1.13467	0.759372	1
TGGT1_260320 |	95686.1	121233	135971	123459	120252	100601	72819.8	142446	121075	137894	118551	111743	1.06093	0.942571	0.675598	4
TGGT1_260370 |	39341.6	42274.4	43677.2	49442.4	45907.3	25322.8	36832.5	28131.3	31335.7	42644.4	43998	32282.5	1.36291	0.733726	0.0153164	1
TGGT1_260440 |	1.51428e+06	1.59541e+06	1.54274e+06	1.69153e+06	1.43453e+06	1.73776e+06	1.53858e+06	1.46069e+06	1.45027e+06	1.63124e+06	1.55336e+06	1.56001e+06	0.995738	1.00428	0.924821	6
TGGT1_260500 |	94838.5	115099	104842	119866	130350	74815.1	128085	119199	74881.6	123124	112326	101040	1.11169	0.89953	0.454589	2
TGGT1_260510 |	61217.1	46918.2	65415.7	62361.7	65783.3	30848.9	42868.7	58230.3	52624.7	34961.9	59894.4	42683.8	1.40321	0.712651	0.036287	1
TGGT1_260520 |	345111	375967	333232	319171	339231	314117	450410	372131	352876	458363	342038	385518	0.887216	1.12712	0.160567	5
TGGT1_260540 |	228705	211865	259015	255467	248395	249722	235981	211118	200680	221858	240009	223197	1.07532	0.929952	0.217682	5
TGGT1_260600 |	429429	392168	433878	426658	324375	460524	442471	385687	491861	379246	398999	429761	0.92842	1.0771	0.348551	8
TGGT1_260630 |	690008	561277	587673	553324	615021	603926	585557	575255	648326	660052	599525	613701	0.976901	1.02365	0.641064	5
TGGT1_260670 |	42928.1	26844.8	57727.7	36264.4	26255.7	43034.6	25286.8	45896	40085.5	47588.1	36336.1	39427.1	0.921602	1.08507	0.674745	1
TGGT1_260820 |	695976	732137	700427	667830	809147	583634	745199	624081	644820	623810	719530	642139	1.12052	0.892442	0.0607275	4
TGGT1_261010 |	124947	173913	155710	200578	148439	201457	151311	189611	138712	164426	158724	167494	0.947637	1.05526	0.622656	3
TGGT1_261050 |	23085.6	23385.8	28451.1	49771.4	33602.9	32951.7	18561.1	32930.8	25732.6	45721.6	30335.4	29849.6	1.01628	0.983984	0.939533	1
TGGT1_261070 |	63817	57595.2	61674.1	52498.5	40336.7	33615.8	55334.9	52413.8	64810.8	58063.1	54482.2	51630.6	1.05523	0.94766	0.710238	1
TGGT1_261210 |	174142	229237	238725	251767	216306	251979	225532	228523	219559	194394	220308	223227	0.986924	1.01325	0.867195	4
TGGT1_261240 |	1.19903e+07	7.50159e+06	1.09808e+07	7.9362e+06	1.14101e+07	1.19868e+07	9.5635e+06	1.20496e+07	1.32685e+07	1.41418e+07	9.77921e+06	1.20983e+07	0.808314	1.23714	0.110305	6
TGGT1_261250 |	2.55653e+07	2.0964e+07	2.2701e+07	1.95146e+07	2.33377e+07	2.28987e+07	2.42604e+07	2.46801e+07	2.84547e+07	2.69761e+07	2.23212e+07	2.53769e+07	0.879588	1.1369	0.0662531	11
TGGT1_261440 |	755504	638754	687143	644191	668458	612962	701663	656996	630550	721921	677550	663540	1.02111	0.979322	0.64227	7
TGGT1_261450 |	124516	153641	183655	142889	159618	159482	167704	207308	194823	179470	151622	180926	0.838037	1.19327	0.057897	5
TGGT1_261460 |	128561	133311	121819	154178	127794	139470	126247	188357	156042	148720	132692	150404	0.882238	1.13348	0.145493	5
TGGT1_261470 |	119991	133573	125354	114480	131884	130273	119681	135889	133043	126157	124849	128882	0.968708	1.0323	0.408288	2
TGGT1_261570 |	4.80106e+06	5.04697e+06	5.0581e+06	5.81005e+06	4.72166e+06	4.70705e+06	4.52439e+06	4.97107e+06	4.78593e+06	4.54374e+06	5.07371e+06	4.70357e+06	1.07869	0.927047	0.0978497	10
TGGT1_261580 |	4.51281e+06	3.76109e+06	4.14472e+06	3.77059e+06	4.17892e+06	4.48707e+06	4.99173e+06	4.71518e+06	5.30227e+06	5.58534e+06	4.06393e+06	5.00086e+06	0.812645	1.23055	0.00411807	5
TGGT1_261740 |	40408.8	45052.1	39114.9	44069.1	44431.7	44202.2	46514.8	43245.6	39242.3	39311.5	42547.3	42408.2	1.00328	0.996731	0.942364	1
TGGT1_261780 |	110108	67346.7	125857	138699	108710	126092	134957	62784.5	95476.3	143810	107071	107965	0.991716	1.00835	0.967309	4
TGGT1_261950 |	1.33031e+07	1.21846e+07	1.33282e+07	1.18714e+07	1.39953e+07	1.23706e+07	1.39788e+07	1.30916e+07	1.34889e+07	1.2667e+07	1.29123e+07	1.31069e+07	0.98515	1.01507	0.701189	33
TGGT1_262010 |	99234	83357.1	83786.7	80831.6	68139.1	71752.4	93591.4	78716	115556	76146.4	82480.5	85805.6	0.961248	1.04031	0.716882	3
TGGT1_262040 |	941736	1.01372e+06	1.03073e+06	1.08728e+06	865476	1.02327e+06	814427	889031	906321	835278	984731	890789	1.10546	0.904602	0.11209	8
TGGT1_262050 |	3.11954e+06	2.70889e+06	2.88014e+06	2.71809e+06	3.2267e+06	3.13106e+06	3.46141e+06	3.28604e+06	3.59813e+06	3.38793e+06	2.92323e+06	3.36919e+06	0.867637	1.15256	0.0103948	12
TGGT1_262380 |	572397	578888	602672	540452	486119	728285	656223	517638	551667	696582	554593	624605	0.88791	1.12624	0.157774	9
TGGT1_262620 |	7.43866e+06	8.06658e+06	7.86467e+06	8.41995e+06	7.55657e+06	7.76867e+06	6.98679e+06	8.36238e+06	7.90823e+06	7.4501e+06	7.8614e+06	7.68138e+06	1.02344	0.9771	0.553753	11
TGGT1_262670 |	6.67841e+06	4.38828e+06	5.58952e+06	6.42113e+06	5.15522e+06	3.6445e+06	3.50623e+06	3.5626e+06	5.68314e+06	3.88069e+06	5.58265e+06	3.98427e+06	1.40117	0.713688	0.0213882	11
TGGT1_262690 |	1.16258e+06	1.07844e+06	837857	1.13543e+06	1.10879e+06	1.03338e+06	1.04792e+06	736285	996257	1.00543e+06	1.0575e+06	956029	1.10614	0.904048	0.288962	3
TGGT1_262710 |	79085	8244.73	28137.1	27401.6	41725.2	30270	47525.1	26087.4	29950.8	18392.7	29130.3	29045.9	1.00291	0.997102	0.994379	1
TGGT1_262730 |	1.02061e+06	1.03943e+06	957525	969339	912548	993373	1.0176e+06	863989	1.00178e+06	952018	978830	964103	1.01528	0.984954	0.69755	13
TGGT1_262810 |	118642	146683	110806	77177.4	89732.8	98483.1	108051	49907.9	85769.1	94982.1	105956	84572	1.25285	0.798183	0.237591	2
TGGT1_262920 |	854911	844062	823620	841623	776512	802560	942711	925408	865855	884821	827671	882872	0.937475	1.0667	0.0862525	11
TGGT1_262930 |	260843	185171	152467	202734	201639	185134	128643	231674	242842	185536	197572	190152	1.03902	0.962443	0.794107	3
TGGT1_262935 |	68652.3	213673	172426	203813	405972	57746.2	57077.1	349589	64775.5	259735	183716	114156	1.60935	0.621369	0.361255	1
TGGT1_262980 |	21310.4	17115.3	21865.7	12171.9	24393.1	16435.6	35920.8	12096.7	11831.2	17311	18831	17101.3	1.10114	0.90815	0.693591	1
TGGT1_263040 |	6.7822e+06	6.70957e+06	7.0898e+06	7.32147e+06	6.50948e+06	5.91734e+06	5.72884e+06	6.32641e+06	5.8241e+06	5.85239e+06	6.87652e+06	5.92629e+06	1.16034	0.861814	0.000564201	12
TGGT1_263050 |	1.83014e+06	2.13202e+06	2.2091e+06	2.18478e+06	2.01606e+06	1.84726e+06	1.82863e+06	1.87421e+06	2.07243e+06	1.8183e+06	2.06957e+06	1.88592e+06	1.09738	0.911263	0.0585473	7
TGGT1_263060 |	746942	647673	798311	721336	556428	803599	921348	882811	803613	645691	688767	805528	0.855051	1.16952	0.11333	9
TGGT1_263070 |	518906	588387	580767	646128	512137	571689	525236	596212	584638	517215	567142	558078	1.01624	0.984018	0.764019	6
TGGT1_263080 |	46758.4	44564.9	38162.7	51156.2	10404.5	54453.3	30631.4	47228.7	45636.3	53916.2	33521.4	45444.9	0.737626	1.3557	0.36122	1
TGGT1_263090 |	1.52818e+07	1.73441e+07	1.6472e+07	1.82542e+07	1.51897e+07	1.81302e+07	1.59641e+07	1.64535e+07	1.53071e+07	1.56819e+07	1.64663e+07	1.62787e+07	1.01153	0.988603	0.81031	33
TGGT1_263130 |	166053	191646	203587	231899	201984	229565	221833	221148	226076	248204	197889	229158	0.863548	1.15801	0.0350541	2
TGGT1_263150 |	37249.5	45917.6	69158.3	48352.9	54428.2	49277.3	77637.8	57717.8	78605.4	54621.9	49961.8	62426.6	0.800328	1.24949	0.148481	2
TGGT1_263180 |	2.34222e+06	2.18746e+06	2.21372e+06	2.01572e+06	2.45797e+06	1.98519e+06	2.29187e+06	1.99433e+06	1.96217e+06	2.15789e+06	2.23841e+06	2.07449e+06	1.07902	0.926769	0.129561	20
TGGT1_263190 |	27407.2	47640.9	48732.9	80598.1	57697.4	40330.7	47924.9	78231.9	45977.5	37645.2	49457.2	48257.7	1.02485	0.975748	0.91272	3
TGGT1_263280 |	159663	86219.4	152321	139533	156054	141863	153595	128163	156524	147382	135489	145147	0.933464	1.07128	0.583762	1
TGGT1_263300 |	3.8861e+06	3.98421e+06	4.03009e+06	3.99032e+06	4.34531e+06	3.75179e+06	4.14804e+06	3.98138e+06	3.67009e+06	4.10485e+06	4.04427e+06	3.92661e+06	1.02996	0.970907	0.36585	19
TGGT1_263430 |	105198	131033	71730.2	70892.9	99994.3	77933.8	75921.2	64741.3	88228	50258	93139.4	70148.2	1.32775	0.753152	0.100555	2
TGGT1_263470 |	74759.1	97770.1	90257.7	108451	94223.9	121901	98958.1	103046	92609.3	108787	92416.6	104603	0.883498	1.13186	0.145129	3
TGGT1_263500 |	157128	220793	172619	227557	191064	199152	170744	182514	194246	200274	191919	189043	1.01522	0.985012	0.84922	3
TGGT1_263520 |	886292	787922	784618	709839	866476	826270	944850	775038	975155	952265	804502	891103	0.902816	1.10765	0.128504	4
TGGT1_263530 |	1.10664e+06	1.11037e+06	1.05372e+06	974630	1.20163e+06	1.00968e+06	1.1217e+06	839927	869331	1.04595e+06	1.08683e+06	971404	1.11882	0.893796	0.122994	3
TGGT1_263580 |	271238	239114	290621	272863	304638	266337	238180	238586	287348	202612	274791	244912	1.122	0.891269	0.147913	4
TGGT1_263630 |	130427	189713	204874	199476	131564	137876	136792	209357	148969	123996	167802	148795	1.12774	0.886732	0.402699	2
TGGT1_263650 |	3769.64	5678.44	8117.41	11524.6	9979.55	6003.65	2709.15	5449.28	8155.75	4128.69	7246.64	4954.19	1.46273	0.683653	0.203609	1
TGGT1_263660 |	105272	76441.4	80490.9	53007.6	116293	88736.4	85472	120676	171918	179459	83225.4	123074	0.676222	1.4788	0.0980609	1
TGGT1_263700 |	4.29776e+06	4.21156e+06	4.3345e+06	4.27483e+06	4.00565e+06	3.95545e+06	3.49058e+06	4.11566e+06	3.998e+06	3.99858e+06	4.22321e+06	3.90532e+06	1.0814	0.924726	0.0405226	10
TGGT1_263720 |	74377.2	83629.7	94331.4	83145.6	88796.8	92755.7	90725.9	68373.8	57606.2	92465.9	84593.8	78937.3	1.07166	0.933134	0.529258	1
TGGT1_263730 |	541715	1.02563e+06	1.49355e+06	824854	1.59575e+06	1.35262e+06	962952	1.14337e+06	1.91343e+06	1.93643e+06	1.01781e+06	1.4072e+06	0.723282	1.38259	0.218349	3
TGGT1_263810 |	217692	245893	216583	231785	250594	185907	261282	237211	216570	230837	232089	224951	1.03173	0.969247	0.638344	2
TGGT1_263850 |	179633	315670	334343	350874	278565	363703	310694	143653	83901.6	335682	284170	214792	1.323	0.755859	0.396348	2
TGGT1_263870 |	437532	536302	537072	553469	481561	511967	434968	436795	339357	418379	507270	424659	1.19453	0.837147	0.0549773	7
TGGT1_263990 |	462076	436565	461053	469176	487057	419320	480014	446741	467328	425674	462899	447209	1.03508	0.966106	0.304448	3
TGGT1_264040 |	1.86191e+06	1.64079e+06	1.78761e+06	1.56822e+06	1.90378e+06	1.70358e+06	1.91574e+06	1.5978e+06	1.88488e+06	1.87967e+06	1.74768e+06	1.79192e+06	0.975313	1.02531	0.638945	11
TGGT1_264060 |	87640.8	75918	95003.2	88516.5	92174.6	104560	84765.4	109554	113886	104959	87596.1	103025	0.850246	1.17613	0.035236	1
TGGT1_264080 |	1.39254e+06	1.42534e+06	1.37618e+06	1.37098e+06	1.49642e+06	1.43918e+06	1.65858e+06	1.29877e+06	1.17676e+06	1.53651e+06	1.41155e+06	1.41163e+06	0.999943	1.00006	0.999296	4
TGGT1_264440 |	210040	322754	273228	270353	329840	222701	374391	222818	226765	343443	277707	270449	1.02684	0.973866	0.856181	4
TGGT1_264610 |	524296	657675	591758	721495	552081	603164	516896	593322	511963	506288	605332	544695	1.11132	0.899828	0.16805	2
TGGT1_264660 |	2.00073e+06	1.46917e+06	1.71121e+06	1.50246e+06	1.81646e+06	2.90332e+06	3.87255e+06	2.94324e+06	2.92211e+06	2.49205e+06	1.68857e+06	2.99498e+06	0.563799	1.77368	0.000249985	25
TGGT1_264740 |	212824	568338	461991	512845	591074	402559	538495	417435	418917	522605	442362	456437	0.969164	1.03182	0.878116	1
TGGT1_264830 |	258196	315945	343556	325174	301975	308523	210684	353506	317994	292059	307559	292308	1.05217	0.950413	0.625093	6
TGGT1_264860 |	26079.3	24087.9	42504.9	33031.7	29642.6	34626.3	15306.2	27422.8	33496.9	21608.6	30442.2	25374.8	1.1997	0.833542	0.345093	2
TGGT1_264880 |	14450.9	16986.6	17722.2	14747.3	11405.8	12172.3	7720.87	13339.1	11998.2	17139.9	14889.2	12085.3	1.23201	0.811684	0.202795	1
TGGT1_265020 |	4178.03	7200.31	15907.6	35209.9	27264	3669.25	29906.8	14154.9	30169.2	23233.7	13565.5	16120.8	0.841491	1.18837	0.766793	1
TGGT1_265180 |	140413	91980.4	96548.6	118864	104743	95365.5	127726	121654	117154	85601.5	109196	108245	1.00878	0.991292	0.937693	2
TGGT1_265250 |	301855	382448	371650	265577	117043	336851	349128	237764	272459	395398	266078	313170	0.849627	1.17699	0.506898	4
TGGT1_265310 |	196899	238443	234485	278307	209263	302417	239276	297957	253624	253327	229822	268106	0.857207	1.16658	0.0776556	2
TGGT1_265330 |	2.22243e+06	2.1655e+06	2.26559e+06	2.44287e+06	1.95163e+06	2.1993e+06	1.97656e+06	2.40317e+06	2.34107e+06	2.0925e+06	2.20381e+06	2.19691e+06	1.00314	0.99687	0.952556	10
TGGT1_265360 |	33718	106460	119831	92618.5	87569.7	88114	27417.8	111287	83915	109295	81009.1	75577.5	1.07187	0.932951	0.84521	1
TGGT1_265370 |	742892	658577	678814	654651	699890	630433	719774	633372	673673	663496	686222	663371	1.03445	0.9667	0.340607	2
TGGT1_265410 |	54085.4	38160.3	52176.8	36756.5	4830.81	31208.2	15038.3	28409.3	37881	36346	28596	28363.6	1.00819	0.991874	0.98689	1
TGGT1_265450 |	2.16475e+06	2.31282e+06	2.50876e+06	2.76306e+06	2.01391e+06	2.34071e+06	2.02736e+06	2.43756e+06	2.22778e+06	1.95558e+06	2.33823e+06	2.19016e+06	1.06761	0.936673	0.373017	8
TGGT1_265520 |	100895	127648	126725	142616	85736.9	131144	118681	168579	106306	127358	114820	128856	0.891074	1.12224	0.363398	4
TGGT1_265530 |	164069	273015	211718	270566	214008	245204	211615	257437	204642	205903	222810	223913	0.995072	1.00495	0.963825	3
TGGT1_265840 |	81383.1	96905.3	72774.7	87888.1	74004.9	78002.2	82543.6	76689.4	72397.4	67118.9	82112.7	75165.5	1.09243	0.915394	0.205471	1
TGGT1_266060 |	7.31736e+06	6.92776e+06	7.34659e+06	7.50435e+06	6.90212e+06	7.0202e+06	6.35141e+06	6.9138e+06	7.01018e+06	6.96268e+06	7.19558e+06	6.84681e+06	1.05094	0.951531	0.0856418	11
TGGT1_266070 |	266754	255861	279929	395425	351095	220763	255876	278636	282103	293418	305303	264836	1.1528	0.867455	0.187601	2
TGGT1_266080 |	452925	368007	455440	399420	474704	313467	544155	366468	335153	405133	428187	385264	1.11141	0.899757	0.355034	4
TGGT1_266120 |	93983.8	53487.7	71878.7	63338.5	89404.4	115094	85398.3	110715	102691	82695.1	72809.3	98433.7	0.739679	1.35194	0.0423842	2
TGGT1_266320 |	13426.8	14357.3	26583.4	11210.1	10807	8837.32	19826.9	21330	20017.1	10450.8	14407.7	15087.7	0.954929	1.0472	0.856592	1
TGGT1_266400 |	162791	48490.5	73415	93622.6	134443	165259	150889	127285	135026	165347	93885.5	147939	0.634623	1.57574	0.0746061	1
TGGT1_266630 |	95042.7	87698.6	79520.7	69220.2	133256	180456	175283	132314	67463.6	81282.7	90628	118075	0.767548	1.30285	0.280156	2
TGGT1_266640 |	1.76196e+06	1.89015e+06	1.76209e+06	2.00854e+06	1.69541e+06	1.68952e+06	1.50018e+06	1.76225e+06	1.62531e+06	1.59334e+06	1.82027e+06	1.63171e+06	1.11556	0.896414	0.0274966	10
TGGT1_266750 |	77572.2	86319.9	87421.8	108927	64251.4	65958	88243.6	104536	100017	106447	83654.8	91682.2	0.912444	1.09596	0.479262	1
TGGT1_266760 |	76233.6	83301.1	92179.9	61074.7	66490.9	112454	94934.4	94220.6	95310.6	98244.2	75025.9	98809.5	0.759298	1.31701	0.00958729	1
TGGT1_266960 |	2.06693e+07	1.92704e+07	2.0181e+07	1.92301e+07	2.05701e+07	2.20734e+07	2.26238e+07	2.19775e+07	2.29466e+07	2.26192e+07	1.99745e+07	2.24451e+07	0.889926	1.12369	0.000165446	31
TGGT1_266970 |	13321.6	47361.4	38119	49027.5	36790.1	28392	35054.6	32908.2	18601.5	22801.8	33686.7	26825.8	1.25576	0.796332	0.417209	1
TGGT1_266990 |	1.59487e+06	1.7613e+06	1.74295e+06	2.09739e+06	1.57566e+06	1.59624e+06	1.5375e+06	1.944e+06	2.01822e+06	1.44842e+06	1.74501e+06	1.69393e+06	1.03015	0.970729	0.731264	7
TGGT1_267050 |	24130.1	33133.8	43213.4	27126.4	39772.4	20492.6	273035	47695.6	47013.8	189170	32680.2	75002.3	0.435723	2.29504	0.130951	2
TGGT1_267060 |	2.5999e+06	2.81993e+06	2.62368e+06	2.91575e+06	2.67362e+06	2.57537e+06	2.4034e+06	2.31424e+06	2.21443e+06	2.34631e+06	2.7239e+06	2.3678e+06	1.15039	0.869267	0.00294876	5
TGGT1_267070 |	31564.6	33185.6	32645.6	11656.7	37719	31363	37824.3	30023.7	31504.4	38037.9	27253.5	33577.5	0.811659	1.23204	0.371297	1
TGGT1_267080 |	768388	812568	843563	794572	730261	921494	720673	777806	823887	805822	788922	807313	0.977219	1.02331	0.637399	7
TGGT1_267140 |	71844.4	93888.3	103563	89303.3	64999.2	50525.4	98041.1	79086.7	53542.9	84901.3	83482.7	70815.3	1.17888	0.848263	0.325224	2
TGGT1_267330 |	266874	284566	273256	227840	321670	254344	253192	261122	267464	261060	273162	259385	1.05311	0.949565	0.386464	7
TGGT1_267350 |	266634	275482	258712	308237	282244	252614	245631	272314	282145	273288	277758	264838	1.04878	0.953484	0.264747	3
TGGT1_267400 |	2.2666e+06	2.20244e+06	2.21213e+06	2.29648e+06	2.00962e+06	2.05539e+06	1.90607e+06	2.26359e+06	2.13731e+06	2.01515e+06	2.1951e+06	2.07205e+06	1.05938	0.943947	0.158544	4
TGGT1_267420 |	66662.1	56567.1	35268.6	56227.3	55600.5	60831.6	56939	43280.3	42275.1	64180.3	52938.5	52706.4	1.0044	0.995616	0.975396	2
TGGT1_267430 |	10122.9	17346.2	4080.53	17922	14814.6	6347.36	23835.5	18097.2	8930.69	20907.2	11372.6	13858.7	0.820613	1.2186	0.615047	1
TGGT1_267480 |	30229.2	45942.7	52068	53614.8	39237.2	70097.9	46553.8	39428.9	53005.6	49378	43295.2	50753.5	0.853048	1.17227	0.293727	2
TGGT1_267500 |	669195	578906	637000	575538	693783	576127	658767	649775	690769	658397	629100	645605	0.974435	1.02624	0.606777	4
TGGT1_267550 |	125050	146645	127338	160364	102032	170572	146015	171380	166637	110513	130746	151039	0.865646	1.15521	0.239828	3
TGGT1_267590 |	23890.4	24115.2	15904.4	13434	14809.7	16244.6	33190	24532.6	22054.6	27913.1	17871.3	24107.6	0.741316	1.34895	0.12013	1
TGGT1_267600 |	64691.6	417864	423816	449172	254633	256851	392933	495896	425325	504794	265142	403873	0.656497	1.52324	0.308602	2
TGGT1_267620 |	229717	217301	223361	208657	285992	223327	251290	224005	261778	242397	231531	240086	0.964368	1.03695	0.583154	4
TGGT1_267800 |	49189	53283.1	122177	60796.1	81894.2	87662.1	65783.1	123735	151069	138963	69265.2	108417	0.638876	1.56525	0.0846544	1
TGGT1_267810 |	607333	515629	596349	526510	561906	551896	572230	764008	607410	546948	560360	603658	0.928274	1.07727	0.317136	7
TGGT1_268200 |	1.18629e+06	1.36626e+06	1.276e+06	1.41727e+06	1.54904e+06	1.44559e+06	1.18102e+06	1.06715e+06	1.34545e+06	1.29317e+06	1.35337e+06	1.25954e+06	1.0745	0.930665	0.332181	9
TGGT1_268370 |	24092.6	24564.4	43157.7	29704.1	38402.1	42345.1	34188.9	40345.2	30214.5	38887.1	31108.8	36923.3	0.842526	1.18691	0.23148	2
TGGT1_268570 |	320716	302220	324024	350883	310800	298596	345655	359629	399553	325962	321316	344242	0.933401	1.07135	0.24386	3
TGGT1_268590 |	23748.5	24804.5	29399.7	33817.3	14084.4	14275.1	30640.2	92708	26574.8	71976.3	24170.1	37838.1	0.638776	1.56549	0.263667	1
TGGT1_268650 |	931682	256521	247372	164829	218395	165508	902907	574954	672118	333941	292148	453985	0.64352	1.55395	0.32899	2
TGGT1_268750 |	75095.3	98402.9	68686.9	86460.7	89318.4	28264.8	79330.3	86499.6	40406.1	58480.5	82918.4	53979.8	1.5361	0.651	0.0859409	2
TGGT1_268760 |	256722	264440	289538	305569	291733	312301	327855	322405	345733	285508	281008	318129	0.883313	1.1321	0.0257461	3
TGGT1_268790 |	45314.1	40505.6	36916.3	31681.5	23112.1	44440.3	46436	51819.7	37479.2	26498.3	34603.7	40292.8	0.858807	1.16441	0.383995	1
TGGT1_268810 |	170120	132145	117589	164421	128703	160936	133575	147420	177917	93806.5	141105	139533	1.01127	0.988858	0.934241	3
TGGT1_268835 |	1.39185e+06	1.2305e+06	1.23964e+06	1.17426e+06	1.36033e+06	1.19535e+06	1.31754e+06	1.10812e+06	1.20559e+06	1.26026e+06	1.27666e+06	1.21535e+06	1.05045	0.951975	0.288071	13
TGGT1_268850 |	1.92619e+07	2.15226e+07	2.12179e+07	2.37442e+07	1.87808e+07	2.39066e+07	2.02841e+07	2.41342e+07	2.26109e+07	2.1381e+07	2.08312e+07	2.24146e+07	0.929358	1.07601	0.208294	45
TGGT1_268870 |	40610.4	49945.6	47278	50886.9	34758.1	44890.7	38658.1	55322.9	47891.1	43405.5	44247.7	45710.9	0.96799	1.03307	0.736184	1
TGGT1_268890 |	169368	141489	151131	127098	142404	143381	165037	102364	85637	160330	145651	127169	1.14534	0.873105	0.355798	2
TGGT1_268950 |	321941	304134	315931	342466	281092	312884	270431	266462	265439	303593	312450	283052	1.10386	0.905914	0.0737037	7
TGGT1_269180 |	307574	265336	285652	308525	328540	319846	379270	335098	405845	334276	298327	353432	0.844086	1.18471	0.019041	6
TGGT1_269190 |	4.15213e+06	4.09808e+06	4.16362e+06	3.98947e+06	4.28559e+06	3.19672e+06	3.24843e+06	2.97393e+06	2.91749e+06	3.13679e+06	4.13666e+06	3.09201e+06	1.33785	0.747466	1.86873e-06	28
TGGT1_269200 |	49159.9	46136.4	45036.9	45990.7	50511.7	40849.5	28995.4	44911.5	41826.4	46656.7	47321.3	40109.5	1.1798	0.847599	0.0950316	1
TGGT1_269250 |	72642.1	68955.6	92258.1	98153.6	73404.3	85812.5	78321.1	81695.4	74411.8	77391.2	80256.1	79431.4	1.01038	0.989724	0.893993	3
TGGT1_269290 |	62025.1	34451.1	45839	40094.4	42338.1	34906.5	48102.9	49594.3	46366.5	37407.9	44072.1	42848.5	1.02856	0.972235	0.821281	2
TGGT1_269330 |	15394.3	16813.1	13375.1	18595.5	14652.2	10121.5	16038.6	23343.8	10183.5	16163	15664.7	14421.2	1.08623	0.920612	0.636382	1
TGGT1_269442 |	1.32355e+06	1.55724e+06	1.36829e+06	1.2646e+06	1.58803e+06	1.35087e+06	1.56308e+06	1.22972e+06	1.20007e+06	1.4557e+06	1.41454e+06	1.35312e+06	1.0454	0.956575	0.527587	4
TGGT1_269460 |	98039.6	55799.3	99270.9	94713.3	51535.5	99448.5	100184	52048.9	141282	55543	76678.5	83542	0.917844	1.08951	0.731132	1
TGGT1_269650 |	617203	553976	631264	660361	550841	744843	580298	709917	627724	624364	601156	654675	0.918251	1.08903	0.18171	7
TGGT1_269690 |	190401	174974	189909	207081	179120	285420	207301	259782	283822	219572	187973	249037	0.754799	1.32486	0.00454815	3
TGGT1_269710 |	17084.3	11953	14615.2	7822.44	14524.9	16849.9	17897.9	6705.16	20131.1	4871.2	12766.4	11467.3	1.11328	0.898246	0.745991	1
TGGT1_269840 |	63057.3	52639	69594.5	68337.5	53025	71616.3	72519.8	57013.5	56818	71440.5	60890.8	65459.9	0.9302	1.07504	0.409205	1
TGGT1_269885A |	1.68776e+06	1.49909e+06	1.55498e+06	1.40203e+06	1.66671e+06	1.74495e+06	1.70494e+06	1.74678e+06	1.96803e+06	1.75523e+06	1.55846e+06	1.78164e+06	0.874736	1.1432	0.0139077	10
TGGT1_269885B |	540981	442629	424755	345582	483727	527553	516136	535777	538802	528548	442693	529305	0.836367	1.19565	0.0441607	4
TGGT1_269920 |	66411.9	62866.3	57888.5	67468	68072.1	74149.2	102645	86968.3	65122.2	74148.9	64426.5	79602.8	0.80935	1.23556	0.0358437	2
TGGT1_269950 |	559387	590085	603372	608712	615306	622661	664182	683957	588708	662349	595036	643444	0.924767	1.08135	0.0395294	8
TGGT1_269980 |	3.34396e+06	2.83501e+06	2.96689e+06	2.68879e+06	3.2569e+06	2.81988e+06	3.16345e+06	2.87563e+06	3.0822e+06	3.05623e+06	3.00812e+06	2.99664e+06	1.00383	0.996182	0.936512	10
TGGT1_270150 |	24781.2	27854.2	38969.1	37854.6	27359.2	32603.4	39468.1	28563.4	26499.3	31518	30831.2	31435.7	0.980773	1.0196	0.869213	1
TGGT1_270240 |	1.47304e+06	1.71174e+06	1.46413e+06	1.42682e+06	1.63476e+06	2.1102e+06	2.61778e+06	2.2065e+06	1.85704e+06	1.67265e+06	1.53819e+06	2.06841e+06	0.743658	1.3447	0.0078859	16
TGGT1_270250 |	2.78048e+07	2.8993e+07	2.70807e+07	2.90332e+07	2.78405e+07	3.37804e+07	3.13903e+07	3.22744e+07	3.11037e+07	3.21806e+07	2.81403e+07	3.21325e+07	0.875758	1.14187	0.000145121	27
TGGT1_270270 |	90117.2	71940.8	78148.3	61224.8	61700.3	122972	93590.4	100935	122480	93251.1	71842.8	105818	0.678928	1.47291	0.00377446	2
TGGT1_270320 |	1.74675e+06	1.79149e+06	1.57882e+06	1.62694e+06	1.75869e+06	1.76321e+06	2.22559e+06	1.9125e+06	2.24101e+06	2.02048e+06	1.69851e+06	2.02418e+06	0.839107	1.19174	0.00954789	10
TGGT1_270360 |	175597	197079	173474	187403	190967	170975	176979	142804	148422	165115	184682	160316	1.15199	0.868062	0.0185388	1
TGGT1_270380 |	4.96528e+06	4.91203e+06	5.01623e+06	4.97284e+06	4.56673e+06	4.38432e+06	4.51721e+06	4.19442e+06	4.19138e+06	4.43401e+06	4.88381e+06	4.3423e+06	1.12471	0.889122	0.000869375	9
TGGT1_270510 |	1.17537e+07	1.33739e+07	1.30358e+07	1.41664e+07	1.15311e+07	1.47142e+07	1.26527e+07	1.40507e+07	1.29369e+07	1.30833e+07	1.27333e+07	1.34658e+07	0.9456	1.05753	0.279768	29
TGGT1_270530 |	21575.3	30043.6	40168.5	30062.6	15583.6	18919.6	17905.5	18177.5	28359.3	11725	26137.2	18291.4	1.42893	0.699826	0.134568	2
TGGT1_270550 |	457815	538074	480216	576505	501173	420448	383462	474331	430597	421187	509040	425023	1.19768	0.83495	0.00943057	6
TGGT1_270640 |	53988.7	54723.5	48832.2	54115.6	37263.9	58675.2	58766.8	46155.6	55914.7	56513.6	49290	54991.8	0.896315	1.11568	0.236874	1
TGGT1_270710 |	22234.3	17763.8	19671.9	30412	15957.5	15640.9	17486.2	21464.9	23696.2	19518.9	20667.3	19353.7	1.06787	0.936441	0.634967	2
TGGT1_270830 |	360215	307928	418323	466698	435547	424125	474023	450392	320832	655411	393476	452830	0.868927	1.15084	0.333657	5
TGGT1_270930 |	80590.3	120981	86413.2	79319.4	103251	109566	119270	138765	106997	85798.8	92847.6	110731	0.8385	1.19261	0.156784	3
TGGT1_271050 |	4.97033e+07	4.85031e+07	4.33274e+07	4.24306e+07	5.22983e+07	4.75296e+07	5.59414e+07	4.47767e+07	4.55395e+07	5.25499e+07	4.70996e+07	4.90842e+07	0.959566	1.04214	0.50347	46
TGGT1_271060 |	25132.8	13445.3	34840.6	18573.2	34791.1	30856.6	42326.4	44264	35271.8	32502.1	23782.1	36666.5	0.648607	1.54177	0.0599506	1
TGGT1_271290 |	31077.4	15460.7	30413	13722.9	17610.8	24340.5	46125.1	49085.1	30002	19991	20398.2	31903.6	0.639369	1.56404	0.106426	1
TGGT1_271350 |	58863.9	83921.7	84101.1	99052.7	68904	99325.8	96541.5	117708	104129	77909.8	77719	98253.8	0.791003	1.26422	0.0705785	2
TGGT1_271440 |	218439	243881	240896	296017	246025	285485	252856	309427	294417	239412	247815	275058	0.900953	1.10994	0.168325	5
TGGT1_271810 |	354861	306141	351958	357830	365640	367576	364968	442013	422225	384786	346609	395148	0.877162	1.14004	0.0296962	4
TGGT1_271820 |	141329	145511	128105	167812	152966	64506.8	143614	155617	127095	131878	146562	119298	1.22854	0.813972	0.24443	3
TGGT1_271888 |	818410	775765	786886	623943	772945	818691	910626	832662	825754	835397	752283	843985	0.891347	1.1219	0.056381	7
TGGT1_271910 |	8654.35	14936.3	18726.9	22546.9	15901.2	17735.5	16441.9	18085.9	27134.7	12219.4	15406.1	17723.2	0.869261	1.1504	0.514321	1
TGGT1_271930 |	579220	522929	530044	446641	547495	446011	551010	493860	566054	525549	523344	514655	1.01688	0.983397	0.790044	6
TGGT1_271935 |	9841.62	12231.5	21423.3	11471.6	20354	8954.06	14810.5	18610	20835.7	21198.5	14319.9	16124.6	0.888079	1.12603	0.612561	1
TGGT1_271970 |	2.02206e+06	1.97334e+06	1.98399e+06	1.74143e+06	2.23896e+06	1.79192e+06	2.1083e+06	2.00011e+06	2.07426e+06	2.04451e+06	1.98563e+06	2.00056e+06	0.992536	1.00752	0.88305	4
TGGT1_272010 |	186494	240636	238490	258939	189620	271773	213324	275221	303099	248941	220859	260688	0.847215	1.18034	0.101033	2
TGGT1_272030A |	25907.6	26251.7	23575.5	31661.4	32440.2	23056.8	21708.3	28927.6	6760.28	10319	27754.4	15880.7	1.74769	0.572185	0.0828619	1
TGGT1_272290 |	284925	268611	311721	280917	298253	291196	317411	290282	300399	291807	288507	298047	0.967993	1.03307	0.319352	4
TGGT1_272400 |	106354	124948	107650	123575	106868	91349.9	105360	113604	105992	77597.4	113568	97899.3	1.16005	0.862032	0.0913207	2
TGGT1_272550 |	62059.8	51833.4	65020.4	71345.9	89087.7	81247.9	81642.6	69385.9	88461.8	93464.7	66793	82429.1	0.810309	1.2341	0.0733359	2
TGGT1_272630 |	70964.3	81737.8	88867.3	111030	83361.1	90696.4	94229.3	83983.4	85477	87799.1	86242.5	88361.2	0.976022	1.02457	0.757436	1
TGGT1_272640 |	24030	20522.9	27516.8	30372.4	20623.9	31788	24865.8	27479.2	26182.7	18599.9	24315.8	25402.6	0.957214	1.0447	0.719267	1
TGGT1_272660 |	249890	275494	295896	299991	281260	326966	310726	319395	315388	283383	279926	310803	0.900653	1.1103	0.0330031	2
TGGT1_272695 |	172733	144628	170495	163001	83631.4	141157	85579.9	87177.1	136006	79508.8	142161	102634	1.38513	0.721955	0.114582	1
TGGT1_272910 |	1.48788e+06	1.83228e+06	1.78699e+06	1.72911e+06	1.64996e+06	1.64266e+06	1.56945e+06	1.70876e+06	1.49867e+06	1.5525e+06	1.69276e+06	1.59273e+06	1.0628	0.94091	0.196809	16
TGGT1_273090 |	6.32308e+06	6.78234e+06	6.83934e+06	7.85943e+06	6.49688e+06	7.87305e+06	6.84602e+06	7.1569e+06	6.70013e+06	6.32864e+06	6.84043e+06	6.96209e+06	0.982525	1.01779	0.745234	32
TGGT1_273130 |	187815	205534	180267	187349	206880	225531	270517	239514	211332	268932	193277	242029	0.798568	1.25224	0.00374204	3
TGGT1_273370 |	1.08135e+06	865158	1.07274e+06	1.27243e+06	636936	990845	661341	1.24941e+06	925506	1.12297e+06	959526	968226	0.991015	1.00907	0.956729	9
TGGT1_273460 |	2.73033e+06	2.87784e+06	2.69711e+06	2.93073e+06	2.65592e+06	2.26821e+06	2.52191e+06	2.62904e+06	2.50013e+06	2.29932e+06	2.77635e+06	2.4398e+06	1.13794	0.878781	0.00541151	16
TGGT1_273490 |	626277	694663	708531	698420	649475	708824	624620	703301	652319	715992	674708	680037	0.992163	1.0079	0.8324	3
TGGT1_273520 |	1.32822e+06	1.58492e+06	1.53818e+06	1.68136e+06	1.40845e+06	1.50086e+06	1.31762e+06	1.44316e+06	1.35308e+06	1.32115e+06	1.50292e+06	1.3853e+06	1.08491	0.921735	0.137704	10
TGGT1_273560 |	122426	97101.2	109233	97736.4	122640	117316	137020	136745	147102	119286	109252	130994	0.834018	1.19901	0.027388	2
TGGT1_273760 |	3.01086e+07	3.24192e+07	3.10778e+07	3.42629e+07	2.91593e+07	2.88537e+07	2.63081e+07	2.84587e+07	2.6877e+07	2.63883e+07	3.13552e+07	2.73565e+07	1.14617	0.87247	0.00406788	51
TGGT1_273850 |	10707	11762.2	12597.4	9863.69	12118.9	5142.03	8255.2	10882.6	10269.4	14626.9	11365.5	9295.2	1.22273	0.817844	0.295136	1
TGGT1_273870 |	17690.7	15266.4	14104.2	17589.3	9142.01	11311.9	18512.5	14170.5	26735.9	18888	14368.9	17184.4	0.836162	1.19594	0.371516	1
TGGT1_273905 |	263110	317026	320831	286247	239968	321476	220251	307965	258562	271467	283714	273508	1.03731	0.964028	0.684937	4
TGGT1_273960 |	1.40072e+06	1.34494e+06	1.38021e+06	1.17991e+06	1.41243e+06	1.36718e+06	1.42669e+06	1.36092e+06	1.44303e+06	1.38145e+06	1.3408e+06	1.39547e+06	0.960823	1.04077	0.287196	10
TGGT1_274060 |	1.42274e+06	1.17855e+06	1.39682e+06	1.56341e+06	2.30232e+06	1.27083e+06	1.91177e+06	1.28714e+06	1.67976e+06	1.90615e+06	1.53169e+06	1.5853e+06	0.966184	1.035	0.816998	12
TGGT1_274190 |	265031	203464	237974	288249	283376	231710	159535	244145	261100	226651	253565	221576	1.14437	0.873843	0.244038	6
TGGT1_275370 |	110268	178380	190723	185927	185737	180220	180744	162125	158260	163872	166912	168779	0.988936	1.01119	0.920396	2
TGGT1_275480 |	51137.7	54528.5	50626.7	72175.5	76267.5	72993.1	43744.4	35401.9	60201.2	78421.1	59992.2	55648.6	1.07806	0.927596	0.679565	2
TGGT1_275568 |	96374.1	108273	126720	108220	113019	100151	89681.4	122328	123305	91645.2	110092	104423	1.05429	0.948502	0.53547	3
TGGT1_275650 |	2.5081e+06	2.69386e+06	2.83014e+06	3.00448e+06	2.9746e+06	2.2506e+06	2.41818e+06	2.32158e+06	2.25607e+06	2.20214e+06	2.79605e+06	2.28851e+06	1.22178	0.81848	0.000648515	23
TGGT1_275690 |	2.05568e+06	1.91423e+06	1.9416e+06	1.96622e+06	1.87167e+06	1.93286e+06	2.17186e+06	1.90776e+06	1.88855e+06	1.94488e+06	1.94892e+06	1.9666e+06	0.991013	1.00907	0.769515	24
TGGT1_275802 |	351798	371235	378886	351310	365957	425350	346374	451284	422386	388397	363676	405084	0.897778	1.11386	0.0557917	9
TGGT1_275810 |	464938	533540	508771	597847	523134	318460	447850	225007	340866	307554	523911	320168	1.63636	0.611111	0.00301258	2
TGGT1_275860 |	211719	185478	199359	180287	227933	172134	237943	214554	209313	178493	200213	201029	0.995939	1.00408	0.957456	3
TGGT1_276140 |	1.08517e+06	1.2329e+06	1.11805e+06	1.44587e+06	1.13363e+06	1.32974e+06	1.30197e+06	1.32162e+06	1.1882e+06	1.20895e+06	1.19646e+06	1.26869e+06	0.943068	1.06037	0.333799	7
TGGT1_276155 |	124707	53552.1	73333.9	95702.4	92657.8	6690.15	81055.9	59220.6	58613.3	128086	84636.1	47472.1	1.78286	0.560897	0.306645	1
TGGT1_276170 |	56260.8	176984	179407	198423	154590	185505	184736	193493	164608	186524	140524	182705	0.769129	1.30017	0.294244	4
TGGT1_276190 |	38208.3	39720.2	37891.9	43965.5	37770.3	29765.2	39569.9	38066	41996.4	34536.7	39445.3	36527.6	1.07988	0.926031	0.282464	1
TGGT1_276890 |	84710.6	87499.5	64265.7	94228.2	88891.6	105234	84909.5	99557.8	80189.2	91001.3	83213.3	91721.4	0.907241	1.10224	0.276698	2
TGGT1_276930 |	416500	429001	421302	334401	356627	327244	338202	334776	236891	353541	389610	315034	1.23672	0.80859	0.0426759	2
TGGT1_277000 |	511506	576403	582320	613031	448399	604171	496000	538939	510618	514264	542972	531487	1.02161	0.978849	0.754783	7
TGGT1_277080 |	83397.7	105381	48559.8	72485.8	96674.6	65904.3	83020.7	61959	46175.1	48688.4	78551.1	59759.6	1.31445	0.760773	0.152558	4
TGGT1_277270 |	1.1352e+07	1.1761e+07	1.15054e+07	1.24281e+07	1.09944e+07	1.1811e+07	1.07527e+07	1.1839e+07	1.1297e+07	1.0844e+07	1.15984e+07	1.12994e+07	1.02647	0.974215	0.391608	27
TGGT1_277500 |	603350	715825	606378	814216	627082	791665	658671	704894	612768	703825	668708	691861	0.966535	1.03462	0.648956	7
TGGT1_277710 |	14248.8	11320.3	8947.8	12963.4	15310.1	12340.7	9409.23	11876	14085.5	9554.97	12342.7	11316.5	1.09068	0.91686	0.499199	1
TGGT1_277720 |	426226	419902	449607	457464	463262	419619	479170	504016	523725	468982	442956	477760	0.927153	1.07857	0.112893	7
TGGT1_277760 |	142789	265431	256226	202935	290971	242307	294877	307868	176174	237046	224748	246962	0.910051	1.09884	0.576363	2
TGGT1_277850 |	183552	182782	205060	127483	237168	228803	149924	225464	296960	258300	183492	226280	0.810905	1.23319	0.209506	2
TGGT1_277970 |	43348.3	11933.9	37088.2	44356.8	46825	38581.3	50215.4	48208.2	41354.9	45274.2	33119.6	44518.7	0.743949	1.34418	0.292711	1
TGGT1_277990 |	32014	49134.6	44380.6	56058.5	50472.8	58808.1	46758.9	62649.8	51429.3	22916.4	45616.7	45868.6	0.994508	1.00552	0.979201	2
TGGT1_278050 |	508571	551207	570209	647035	511253	602478	522570	587807	547894	548365	555460	561070	0.990001	1.0101	0.848778	5
TGGT1_278270 |	50754.9	44820.1	61102.5	64325.2	53000	45924.8	54543	50422.2	60383	36957.8	54341.7	48978.5	1.1095	0.901306	0.355207	1
TGGT1_278540 |	109606	110867	92877	114744	108062	117351	104574	298859	119751	82028.6	106952	129218	0.827687	1.20819	0.421418	2
TGGT1_278660 |	1.64341e+06	1.64637e+06	1.55818e+06	1.31909e+06	1.53902e+06	1.42673e+06	1.45525e+06	1.54776e+06	1.74718e+06	1.73419e+06	1.53632e+06	1.57647e+06	0.974535	1.02613	0.672458	11
TGGT1_278670 |	14410.8	11443.6	18450.3	18911.4	13791.1	22019	13658.7	11764.4	11683.6	9132.99	15132.7	13043.5	1.16017	0.861943	0.417529	1
TGGT1_278720 |	77657.4	105439	108061	89840.5	111153	86575.8	105375	92307.5	102881	96981	97554.9	96578.1	1.01011	0.989987	0.898982	2
TGGT1_278780 |	144146	98312	178234	44785.5	71470.5	202088	71565.4	92092.5	100681	106437	95836.8	107375	0.892547	1.12039	0.715306	2
TGGT1_278830 |	1.01077e+06	1.15785e+06	1.08207e+06	1.25241e+06	1.10558e+06	1.07263e+06	1.06957e+06	1.07751e+06	1.05459e+06	1.00067e+06	1.11887e+06	1.05461e+06	1.06093	0.942566	0.160047	13
TGGT1_278870 |	2.66461e+06	2.72374e+06	2.89798e+06	2.07617e+06	2.40382e+06	2.19723e+06	2.47427e+06	2.76633e+06	2.95895e+06	2.58107e+06	2.53636e+06	2.58245e+06	0.982153	1.01817	0.821572	25
TGGT1_278900 |	16367.1	8229.5	50493.7	34546.6	31571.5	13047.5	42337.2	17394.7	11560.4	14869.6	23662.3	17522.1	1.35042	0.74051	0.468534	1
TGGT1_278960 |	33005.8	27353.1	24014.1	21870.8	16191.7	16498.7	24732.2	18656.1	42103.5	30744.6	23825.6	25045.2	0.951307	1.05119	0.815278	1
TGGT1_278990 |	3.24033e+06	2.73548e+06	3.07945e+06	2.55603e+06	2.98368e+06	2.89959e+06	2.72531e+06	3.18817e+06	3.30234e+06	3.11989e+06	2.90859e+06	3.03984e+06	0.956822	1.04513	0.443633	5
TGGT1_279100 |	2.26205e+06	1.93288e+06	1.93879e+06	1.77477e+06	2.00823e+06	2.05012e+06	2.05233e+06	2.14998e+06	2.13008e+06	2.07179e+06	1.97715e+06	2.09045e+06	0.945797	1.05731	0.206471	10
TGGT1_279380 |	938477	949976	941048	1.03706e+06	807460	1.07748e+06	895018	1.09245e+06	1.08382e+06	943229	931826	1.01495e+06	0.918105	1.0892	0.178043	5
TGGT1_279390 |	2.30778e+06	2.86205e+06	2.69468e+06	3.08777e+06	2.52959e+06	2.6006e+06	2.46772e+06	2.37736e+06	2.15425e+06	2.48826e+06	2.68296e+06	2.41286e+06	1.11194	0.899325	0.111145	14
TGGT1_279400 |	738095	871938	864382	978674	774193	896230	879881	943295	834525	892854	841314	888673	0.946708	1.05629	0.333502	3
TGGT1_279420 |	379091	427481	423858	391131	430294	440301	484728	425343	472942	448715	409820	453892	0.902902	1.10754	0.0199284	6
TGGT1_279450 |	486253	321745	471325	400026	411297	452586	479706	438919	372866	325299	413797	409807	1.00974	0.990356	0.926825	3
TGGT1_280370 |	104109	127404	108606	131988	109521	109924	105662	134536	110345	138524	115801	119022	0.97294	1.02781	0.719913	4
TGGT1_280380 |	311845	331856	267839	373786	308343	297658	304030	357443	284890	353887	316872	318183	0.995881	1.00414	0.955388	4
TGGT1_280410 |	45819.1	43829.1	44952.5	42324.5	47219.4	50397.2	53332.5	38547	48512.5	21883.9	44797.6	40576.4	1.10403	0.905772	0.565221	1
TGGT1_280490 |	233569	287302	242205	304155	238110	306817	278823	294593	248984	263817	259514	277831	0.934073	1.07058	0.330833	4
TGGT1_280560 |	70568.7	73291	84469.1	72437.4	77436.9	91347.1	70652.5	79302.2	68693.9	69627.3	75483.9	75467.7	1.00021	0.999785	0.997359	2
TGGT1_280600 |	931358	1.05766e+06	1.05199e+06	1.09239e+06	829828	919128	946484	962440	861747	721917	987569	877700	1.12518	0.888747	0.146214	14
TGGT1_280610 |	323742	293498	339861	318325	328189	291621	300677	304567	301527	191395	320347	273887	1.16963	0.854971	0.131006	4
TGGT1_280710 |	138510	157122	161475	162824	139861	149357	152564	141798	154347	167972	151582	152974	0.990904	1.00918	0.843535	3
TGGT1_280740 |	356769	348240	352075	376855	373498	346214	378471	369441	353337	343573	361304	357953	1.00936	0.990725	0.714979	3
TGGT1_281520 |	88602.6	73940.9	92971.7	93358.4	38812.9	95383.6	63717.8	112305	65588	44989.6	73920.1	72579.5	1.01847	0.981865	0.939051	1
TGGT1_281580 |	24868	103636	83349.6	132270	112906	59838.8	13494.9	104759	63861.1	121868	79661.2	58035.6	1.37263	0.72853	0.537804	1
TGGT1_281630 |	123173	166764	207438	216301	157766	216748	176446	217449	253166	227547	170811	216810	0.787837	1.2693	0.0769097	3
TGGT1_281640 |	16093	19343.7	10823.7	22131.3	21119.5	22492.9	16502.4	15494.8	11590.8	13157.6	17356	15438.8	1.12418	0.889537	0.515424	1
TGGT1_281920 |	104002	86988.4	90902	65465.3	83472.8	90401	47569.9	80541.6	100105	72750.9	85217.1	75921.3	1.12244	0.890917	0.461014	1
TGGT1_282055 |	127703	168487	97601.4	84875	228001	102262	176806	160386	180838	168788	132370	154668	0.855828	1.16846	0.476257	3
TGGT1_282180 |	471831	486134	461999	459203	472815	409339	479106	438130	432507	433391	470301	437923	1.07393	0.931156	0.031058	4
TGGT1_283510 |	356362	331023	382454	356578	368240	404161	381056	290629	418144	389224	358528	373664	0.959492	1.04222	0.565782	2
TGGT1_283540 |	406605	377399	371793	316504	426978	270795	257796	276264	271206	234433	377931	261645	1.44444	0.692309	0.000251046	3
TGGT1_283710 |	182963	164849	174747	178974	221330	127023	184300	191091	183727	209393	183628	176668	1.0394	0.962098	0.707083	4
TGGT1_283730 |	55275.6	85515.6	77362	64930.4	94633.2	45816.5	65886.9	96767.7	67005	86107.4	74185.6	70039	1.0592	0.944105	0.730171	2
TGGT1_283780 |	411485	382763	360257	551688	463999	456554	375662	452829	455216	406299	428965	428013	1.00222	0.997783	0.979877	4
TGGT1_283820 |	153424	132157	134674	161154	125339	151807	118284	161819	168289	144973	140708	147951	0.951044	1.05148	0.536609	1
TGGT1_283830 |	8918.93	16627.3	11509.4	8109.61	16710.2	8371.75	10908.9	12538.6	13873	17354.6	11825.9	12248.6	0.965489	1.03574	0.86096	1
TGGT1_283850 |	1.05794e+06	1.18773e+06	1.17195e+06	1.20292e+06	1.06787e+06	976200	922116	894995	841064	881639	1.13598e+06	902097	1.25926	0.794116	0.000249558	8
TGGT1_284050 |	668651	550360	616568	527897	512800	576080	529030	523316	556070	563465	572354	549218	1.04213	0.959576	0.460606	2
TGGT1_284190 |	355347	313008	360359	337157	349063	314170	400537	351402	320360	319494	342559	339737	1.00831	0.991761	0.877713	6
TGGT1_284540 |	804926	735771	777802	712457	741334	650230	807872	737121	768782	739591	753751	738837	1.02019	0.980213	0.646635	6
TGGT1_284560 |	1.00812e+06	1.31509e+06	1.04393e+06	1.46905e+06	1.13415e+06	1.04574e+06	1.16095e+06	1.19806e+06	1.00204e+06	1.0303e+06	1.18187e+06	1.08471e+06	1.08957	0.917792	0.311066	7
TGGT1_285180 |	187548	197156	183274	170929	215653	229800	180790	202885	221223	155158	190335	196009	0.971052	1.02981	0.727355	3
TGGT1_285230 |	11890.8	7679.88	18397.7	14747	14142.7	10413.2	18983.8	9720.57	14275.5	15643	12850.3	13381.8	0.960283	1.04136	0.838807	1
TGGT1_285240 |	21950.7	25340.6	46389.2	41570.1	16626.6	34146.2	18643.8	16500.6	27626.8	25527.4	28200.3	23656.1	1.1921	0.838859	0.475686	1
TGGT1_285268 |	47351.7	18192.9	43399.2	29068.2	13818.1	36602.1	15300.9	35914	45013.3	53886.5	27246.9	34487.5	0.790053	1.26574	0.486417	1
TGGT1_285510 |	531524	442917	539081	494578	555336	435524	473742	398972	487093	496879	511044	456953	1.11837	0.894157	0.0872616	4
TGGT1_285680 |	9762.48	14370	12440.7	9500.59	9759.62	15188.3	16777.8	9650.22	14070.2	12827.3	11010.6	13472.3	0.817271	1.22358	0.146385	1
TGGT1_285720 |	91729	85975.5	120531	81976.1	190719	94154.9	82700.5	122292	210266	75308.5	108246	108561	0.997102	1.00291	0.990717	1
TGGT1_285750 |	55392.4	52021	15752.6	58453.5	60141.8	13918.6	73489.6	77005.6	72434.3	41365.9	43711.3	47270	0.924715	1.08141	0.85505	1
TGGT1_285840 |	29461.4	31730.8	26961	34917.8	43083	14565.5	29245.8	20321.4	28375.1	15909.2	32791.7	20815.5	1.57535	0.634778	0.0245728	1
TGGT1_285850 |	51800.4	26631	60180.3	62729.7	62074.7	47944.9	52485.6	62671.1	66174.9	49830.4	50339.9	55361.5	0.909296	1.09975	0.601631	1
TGGT1_285870 |	535611	507445	519932	490353	556391	459432	528169	430457	457970	485763	521452	471234	1.10657	0.903695	0.0374332	5
TGGT1_285980A |	500287	473119	558679	594043	439580	495311	478589	605666	533424	482597	510084	517067	0.986495	1.01369	0.851007	7
TGGT1_285980B |	25787.1	30579	35779.3	35429.4	32393.7	33185.6	27376.8	41255.3	21870	31275.7	31772.9	30323.1	1.04781	0.954371	0.709427	3
TGGT1_286080 |	352537	367417	302644	371160	349232	386159	375223	392822	416507	291642	347692	369781	0.940263	1.06353	0.415765	6
TGGT1_286090 |	301819	206028	244946	257709	221329	251497	272311	243666	247095	107759	244220	213571	1.14351	0.874501	0.487389	1
TGGT1_286120 |	911494	1.03828e+06	1.02677e+06	1.11151e+06	930288	911264	930834	908968	878416	897119	1.00095e+06	905155	1.10584	0.904292	0.0294456	10
TGGT1_286230 |	23548	29298.5	24009.2	38672.3	21323.9	34525.2	24758.2	39709.6	31452.1	21392.1	26735.5	29630	0.902314	1.10826	0.523339	2
TGGT1_286420A |	2.70153e+07	2.6183e+07	2.72498e+07	2.74615e+07	2.44765e+07	2.78621e+07	2.30986e+07	2.71113e+07	2.69146e+07	2.72121e+07	2.64541e+07	2.63815e+07	1.00275	0.997257	0.946613	36
TGGT1_286450 |	931454	1.00897e+06	760588	678426	813088	564395	953803	820103	795548	895960	830168	793548	1.04615	0.955888	0.705825	4
TGGT1_286530 |	47788.3	89686	72041.8	94486	88760.4	48271.6	84522.1	84915.6	86978.9	69985.2	76320.9	73251.1	1.04191	0.959777	0.813142	1
TGGT1_286580 |	1.64015e+06	1.51001e+06	1.54263e+06	1.49253e+06	1.6744e+06	1.78933e+06	1.89682e+06	1.89555e+06	1.88186e+06	1.80961e+06	1.5703e+06	1.85406e+06	0.846949	1.18071	0.000211904	14
TGGT1_286590 |	649360	691989	814201	464165	356739	778594	873850	347690	978540	705234	570779	695938	0.820158	1.21928	0.423641	4
TGGT1_286600 |	397430	466961	482431	466540	514520	481869	532869	395888	537560	466799	463931	480105	0.966312	1.03486	0.637436	6
TGGT1_286630 |	487924	527382	461196	476809	509691	594468	597813	556965	530647	539143	492043	563127	0.873769	1.14447	0.00424327	4
TGGT1_286710 |	167210	180207	176365	173873	151171	193573	161210	171016	176420	184973	169445	177087	0.956851	1.04509	0.347911	1
TGGT1_286750 |	271521	238997	243952	266057	175050	300098	250070	320022	251503	278547	236335	278733	0.847887	1.1794	0.112545	4
TGGT1_286770 |	192034	148255	166795	139731	163789	136975	104443	147419	123407	119661	161150	125509	1.28397	0.778833	0.0144842	2
TGGT1_286920 |	295476	202274	291309	218491	203688	202915	134788	212575	220206	246206	238695	199398	1.19708	0.835369	0.215473	7
TGGT1_287180 |	614909	498990	580577	560870	470027	654859	554577	661122	698670	540292	542437	618669	0.876782	1.14053	0.102402	4
TGGT1_287210 |	761944	1.01947e+06	1.20033e+06	1.19546e+06	869908	1.24515e+06	836448	1.08054e+06	924891	921828	993851	991764	1.0021	0.9979	0.985662	8
TGGT1_287270 |	126983	106629	133807	111036	102260	105282	126842	124012	139922	91964	115519	116337	0.99297	1.00708	0.939866	3
TGGT1_287480 |	17685.7	14862.3	17847.2	27632.1	15136.8	11715.4	25998	13719.4	10600.9	12227.2	18136.1	14019.8	1.29361	0.773029	0.223548	1
TGGT1_287500 |	1.63913e+06	651509	1.39258e+06	713486	1.69568e+06	681725	1.41296e+06	646241	664432	1.68337e+06	1.12465e+06	930150	1.2091	0.827059	0.536644	7
TGGT1_288245 |	52697	65933.8	63860.8	55380.2	78662.8	68681.6	76873.5	70837.5	88962.4	67884.8	62668.7	74262.9	0.843876	1.18501	0.08576	2
TGGT1_288340 |	5616.17	6276.47	3340.45	3049.31	7939	7959.06	4781.6	6469.15	7921.48	3671.94	4908.92	5901.97	0.831742	1.2023	0.462207	1
TGGT1_288360 |	4.35282e+06	5.23936e+06	5.09054e+06	6.02092e+06	4.48129e+06	9.02903e+06	7.6024e+06	8.39381e+06	7.92634e+06	8.03727e+06	5.00237e+06	8.18364e+06	0.611265	1.63595	6.69497e-05	36
TGGT1_288380 |	1.86182e+07	2.00994e+07	1.99045e+07	2.05934e+07	1.75495e+07	1.79752e+07	1.5777e+07	1.68627e+07	1.58615e+07	1.63287e+07	1.93202e+07	1.65418e+07	1.16796	0.856193	0.00340464	31
TGGT1_288400 |	17902.5	18582.1	30740.7	17102.2	28820.2	25965.6	23822.6	34462.6	14748.2	25545.9	21902.5	24041.4	0.911034	1.09765	0.631205	2
TGGT1_288460 |	228281	215774	246992	282317	228798	249966	146886	318437	278756	193065	239369	228961	1.04546	0.956521	0.768098	5
TGGT1_288500 |	1.1188e+06	1.15949e+06	1.02993e+06	1.02125e+06	1.19979e+06	867759	1.02157e+06	836871	834320	1.01396e+06	1.1036e+06	911038	1.21137	0.825512	0.00887538	11
TGGT1_288530 |	67126.8	29821.4	47529.2	55210.7	65238.9	116015	84401	81036.1	52649.3	41556.7	50931.1	70455.5	0.722883	1.38335	0.203796	1
TGGT1_288570 |	139342	210623	204610	208985	197522	195982	183695	131251	177886	199596	190042	175769	1.0812	0.924896	0.494742	1
TGGT1_288630 |	893439	961625	949370	999827	843417	915915	837666	749848	865561	870884	927886	846119	1.09664	0.911878	0.0737465	2
TGGT1_288650 |	2.1929e+07	1.99665e+07	1.95842e+07	1.76673e+07	2.24738e+07	1.8716e+07	2.28386e+07	2.17163e+07	2.14479e+07	2.10761e+07	2.02495e+07	2.11139e+07	0.95906	1.04269	0.463168	20
TGGT1_288680 |	97159.4	70245.5	91192.3	72696.4	71641.1	80914	42555.6	82422	83464.9	71755.4	79826.5	70157.9	1.13781	0.878879	0.398993	2
TGGT1_288720 |	3.80214e+06	3.91595e+06	3.99241e+06	4.05456e+06	3.67333e+06	3.48611e+06	3.26606e+06	3.47459e+06	3.09973e+06	3.38043e+06	3.88527e+06	3.3382e+06	1.16388	0.859196	0.000652728	15
TGGT1_288740 |	35340.4	26121.5	34961.3	53533.4	14039.6	25633.3	26823.1	40047.8	35991.6	24589.6	29989.4	30017.1	0.999076	1.00093	0.997049	1
TGGT1_288750 |	880512	780309	841265	760182	795507	760041	917387	855933	970165	860014	810400	869833	0.931672	1.07334	0.184471	4
TGGT1_288830 |	880687	725915	773494	679148	848695	756203	656053	709895	682139	494511	777994	653076	1.19128	0.839437	0.0811619	8
TGGT1_288860 |	418376	337210	365808	487455	285653	441250	460340	285763	292508	425378	372648	373024	0.998992	1.00101	0.99439	4
TGGT1_288910 |	20960.7	14914.1	37064.7	19250.8	17461.5	38317.2	19960.7	34762.6	34107.5	27347.8	20801.7	30122.5	0.69057	1.44808	0.0929132	1
TGGT1_289000 |	15818.3	23262.7	21629.6	16991.6	15033.6	15006.1	24096.7	19012.8	16421.2	21562.9	18265.6	18935.5	0.96462	1.03668	0.776267	1
TGGT1_289100 |	47412.9	37697.3	44618.3	35422.4	35641.8	49157.3	35892.1	42910.9	40815.9	44353.2	39865	42401.6	0.940177	1.06363	0.458782	1
TGGT1_289120 |	12302.3	23325.8	26259.6	21092	18358.9	27298.2	32284.8	29848.3	27690.8	29727	19634.3	29316.2	0.669741	1.49311	0.0174531	2
TGGT1_289300 |	1.69118e+06	1.4468e+06	2.01639e+06	1.96343e+06	1.14023e+06	1.86974e+06	1.37986e+06	1.52907e+06	1.74503e+06	1.27995e+06	1.61672e+06	1.54528e+06	1.04623	0.95581	0.731043	22
TGGT1_289330 |	682214	592379	706515	604879	519372	616846	650391	695632	632724	645367	617388	647665	0.953252	1.04904	0.436116	9
TGGT1_289380 |	30137	37088.9	35067.7	55322.9	38231.3	71971.5	23706.2	65944.9	68370	38711.3	38345.6	49520.1	0.774344	1.29142	0.313474	2
TGGT1_289530 |	243218	590613	78760.8	243459	241348	471663	248436	237577	168549	246825	231492	258674	0.894916	1.11742	0.766076	1
TGGT1_289550 |	20781.4	35876.8	41644.3	37196.4	45179.1	39691.3	29613.6	27498.9	35588.8	34871.1	34954	33163.2	1.054	0.948767	0.73746	1
TGGT1_289580 |	841240	785885	858597	870550	892126	883322	981413	1.01123e+06	998011	961686	848902	966047	0.878738	1.138	0.00384843	8
TGGT1_289600 |	43012.3	71189.7	83314.4	101252	70058.9	76423.7	39386	72631.2	34784.3	49362.5	71042.7	51867.4	1.3697	0.730088	0.1773	1
TGGT1_289650 |	1.95516e+06	2.23867e+06	2.16668e+06	2.49398e+06	1.93427e+06	2.05858e+06	1.94223e+06	2.09917e+06	1.92461e+06	1.77584e+06	2.1482e+06	1.95674e+06	1.09785	0.910871	0.129886	15
TGGT1_289680 |	769852	771549	748863	725242	780385	757307	881934	592722	638245	819237	758915	729779	1.03992	0.961608	0.620122	3
TGGT1_289690 |	1.76556e+07	2.11454e+07	1.96441e+07	2.13811e+07	1.75772e+07	1.75633e+07	1.52066e+07	1.56365e+07	1.47265e+07	1.61732e+07	1.94116e+07	1.5832e+07	1.2261	0.815592	0.00437499	28
TGGT1_289730 |	49711.7	36872.5	31624.7	29204.2	35386.4	40088.3	37954.3	23427.6	39374	33913.8	35933	34317.7	1.04707	0.955047	0.742142	1
TGGT1_289750 |	7.4526e+06	8.62096e+06	8.10618e+06	9.34692e+06	7.79501e+06	7.52444e+06	7.321e+06	7.64702e+06	6.27073e+06	6.73668e+06	8.23821e+06	7.08044e+06	1.16352	0.859463	0.0239062	11
TGGT1_289770 |	118040	113488	112308	129879	155997	147130	117850	164925	131833	67052.1	124971	120379	1.03815	0.963253	0.829337	2
TGGT1_289830 |	786331	848190	835340	829400	796964	717947	733658	829896	709165	721478	818904	741167	1.10488	0.905072	0.0147466	8
TGGT1_289940 |	47342.4	106282	100113	31618.6	60386.9	110434	71892	34568.6	109166	79572.4	62606.2	75069.4	0.833977	1.19907	0.576231	1
TGGT1_289950 |	158217	88812.5	109557	122823	89000.9	62110.5	104514	109894	141118	181886	110971	112860	0.983259	1.01703	0.937672	1
TGGT1_289970 |	294333	304877	268595	261789	298227	273772	320072	294355	318007	294579	285044	299661	0.951223	1.05128	0.266299	3
TGGT1_290005 |	394054	456311	365125	539003	434708	524304	512731	664580	497034	687197	433920	571607	0.759123	1.31731	0.02075	5
TGGT1_290030 |	98216.5	87385.6	96457.8	104721	110005	97854.2	98122.8	88969.7	86361.8	75315.3	99056.2	88911.8	1.1141	0.897589	0.1216	1
TGGT1_290040 |	1.74917e+06	1.70166e+06	1.68146e+06	1.83116e+06	1.545e+06	1.98661e+06	1.57339e+06	1.89736e+06	1.74238e+06	1.8167e+06	1.69906e+06	1.79765e+06	0.945157	1.05802	0.279761	6
TGGT1_290160 |	331533	346933	294537	345200	350883	321238	339379	255244	279356	355168	333142	307760	1.08247	0.923811	0.288322	5
TGGT1_290200 |	1.20949e+06	1.33644e+06	1.31008e+06	1.42118e+06	1.16222e+06	1.40271e+06	1.11179e+06	1.37053e+06	1.12174e+06	1.30052e+06	1.28457e+06	1.25539e+06	1.02324	0.977283	0.716335	9
TGGT1_290290 |	1.36136e+06	1.49385e+06	1.55571e+06	1.66858e+06	1.25796e+06	1.54941e+06	1.41169e+06	1.66317e+06	1.47369e+06	1.45893e+06	1.46031e+06	1.50889e+06	0.967803	1.03327	0.583881	16
TGGT1_290300 |	53126.8	56190.3	59286.2	55919.2	54926.4	63895.8	69099.9	66378.5	66619.2	59439.8	55854	65002.6	0.859258	1.1638	0.00125077	1
TGGT1_290340 |	127159	183367	161680	192617	163432	155963	127498	146666	129296	124861	164010	136324	1.20309	0.831195	0.0593355	3
TGGT1_290600 |	957170	1.02102e+06	999352	884168	1.09981e+06	854843	976124	750175	748969	989809	989734	857658	1.154	0.866554	0.0769001	5
TGGT1_290640 |	71434.6	46286.6	63615.3	44569.7	61239.8	55897.6	58702.8	222398	200589	59691.7	56467.7	97337.7	0.580121	1.72378	0.13767	2
TGGT1_290660 |	511321	737550	700070	727400	639887	586938	620590	676022	666914	593321	657508	627688	1.04751	0.954647	0.545786	7
TGGT1_290670 |	3.62184e+06	4.08534e+06	3.95026e+06	4.35622e+06	3.50849e+06	4.84088e+06	4.38252e+06	4.60658e+06	4.26018e+06	4.48309e+06	3.89227e+06	4.51031e+06	0.862971	1.15879	0.0114578	23
TGGT1_290700 |	251716	348624	267563	375978	437489	375503	288791	461167	407347	358747	329128	373905	0.880245	1.13605	0.35429	3
TGGT1_290710 |	299724	304217	291331	292490	343403	255468	298250	288770	260721	268896	305662	273934	1.11582	0.896199	0.0322456	2
TGGT1_290720 |	33252.8	37088.3	18612.5	20138.8	37129.2	27581.6	28523.7	25781.5	29795.4	19887.8	27984.9	26060	1.07386	0.931216	0.683024	1
TGGT1_290730 |	29164.4	11313.9	23240.4	31411.7	18818	21627.9	28832.5	36362.5	17201.1	24833.9	21442.4	24959.2	0.8591	1.16401	0.515002	1
TGGT1_290840 |	35722.6	32770.9	43748.7	41914.3	19664.9	13197.9	37341.7	26458.5	13109.4	23237.3	33503.5	20883.6	1.60429	0.623328	0.0944726	3
TGGT1_290850 |	38917	26596.9	20443.8	36771.7	37422.4	40361.2	25011	30805.3	35894.6	25212.3	31105.4	30893.9	1.00685	0.9932	0.966401	1
TGGT1_290890 |	130137	113604	147938	158421	112883	140694	150148	148506	143638	132289	131360	142911	0.919171	1.08794	0.275104	3
TGGT1_290900 |	71950.8	39858.4	71180.5	82171.8	72028	76756	83036	81906.2	88459.2	62976.6	65528.2	78113	0.83889	1.19205	0.244444	1
TGGT1_290910 |	25457.4	10851.5	10702	7421.87	10456.8	15420.4	9528.3	18471.8	6484.15	10943.1	11806.9	11400.5	1.03565	0.965574	0.901816	1
TGGT1_290940 |	97474.2	99865.5	112103	97273.2	109324	110051	113109	94308	111418	125559	103021	110430	0.932906	1.07192	0.240632	2
TGGT1_290950 |	2.73983e+06	2.77474e+06	2.93416e+06	3.31092e+06	2.62561e+06	3.05909e+06	2.72156e+06	2.88475e+06	2.73981e+06	2.50203e+06	2.86762e+06	2.77528e+06	1.03327	0.967798	0.547722	31
TGGT1_290970 |	73309.6	71301	73498.1	81584.6	88769.7	59705.3	82355.5	69410.9	74661.7	82129	77425	73138.4	1.05861	0.944635	0.456104	1
TGGT1_291000 |	30265.2	35657.7	7818.99	23271.8	27593.7	39810.5	28118.2	28562.9	15905.6	40272.6	22221.7	28991.4	0.766493	1.30464	0.428021	1
TGGT1_291140 |	45126.5	26532.1	25028.3	30491.3	27014.8	26525.6	34894.9	19131.5	44374.1	33613.1	30094.2	30504.4	0.986551	1.01363	0.941105	1
TGGT1_291180 |	84989	83268.2	123908	94518.7	93379.2	115021	94741.6	143227	142349	126350	95003.9	122929	0.772835	1.29394	0.0390072	3
TGGT1_291300 |	63999.1	72008.8	9644.75	66397.4	67796.4	61515.6	69983.2	21091.7	58581.8	50386.7	45734.3	48488	0.943208	1.06021	0.898666	1
TGGT1_291330 |	50818.3	57061.5	19358.9	46311	39404.4	42346.3	27926.2	20400.4	35735.1	24501	40003.2	29170.8	1.37134	0.729212	0.209741	1
TGGT1_291340 |	325363	205398	297272	238467	284731	295245	254453	258044	406307	1.38792e+06	266683	405266	0.658045	1.51965	0.239863	1
TGGT1_291600 |	12799.3	11695.9	3430.89	6163.57	13398.9	9070.42	5056.29	13139.6	6005.52	11948.8	8423.76	8456.36	0.996144	1.00387	0.990786	1
TGGT1_291640 |	13277.5	15266.9	19813.5	38789.5	25906.4	26815.1	30998.3	45004.5	50915	31735.2	20950.3	35997.5	0.581993	1.71823	0.0442505	1
TGGT1_291680 |	607855	609450	723883	647243	595401	722336	534875	716368	686503	672283	635121	662620	0.9585	1.0433	0.536427	10
TGGT1_291800 |	36275.2	23362.4	17237.1	42298.3	22873.9	24151.1	37216	48507	15991.5	32612.7	26918.5	29603.9	0.909288	1.09976	0.715161	1
TGGT1_291890 |	5.24383e+06	5.55137e+06	5.22294e+06	5.0298e+06	5.67563e+06	5.49013e+06	5.63684e+06	5.96403e+06	5.39371e+06	4.87212e+06	5.33956e+06	5.4595e+06	0.978032	1.02246	0.591549	21
TGGT1_291930 |	1.07649e+06	1.25019e+06	1.26338e+06	1.41239e+06	1.12152e+06	1.19732e+06	1.11322e+06	1.27884e+06	1.26049e+06	1.21186e+06	1.21914e+06	1.21093e+06	1.00678	0.993262	0.903014	8
TGGT1_291950 |	348615	328766	308145	345589	221171	332424	281185	282140	269630	303560	306376	292976	1.04574	0.956263	0.64024	5
TGGT1_291960 |	7.82841e+06	7.59956e+06	7.55766e+06	7.32427e+06	8.23314e+06	7.88366e+06	8.91253e+06	7.90437e+06	8.21048e+06	8.65509e+06	7.70257e+06	8.30323e+06	0.927659	1.07798	0.0439014	14
TGGT1_292020 |	145328	172922	187804	139956	136443	157979	164690	177082	142836	171694	155228	162408	0.955789	1.04626	0.554841	5
TGGT1_292080 |	1.72566e+06	1.86748e+06	2.00984e+06	2.12078e+06	1.76517e+06	1.83016e+06	1.60007e+06	1.83456e+06	1.67377e+06	1.74874e+06	1.89204e+06	1.73507e+06	1.09047	0.917033	0.102031	16
TGGT1_292120 |	22952.5	78779.2	66210.1	75257.5	87165.7	96300.3	56193.8	59321.5	78995.6	77762.2	60119.1	72273.7	0.831826	1.20217	0.505574	1
TGGT1_292130 |	2.55498e+06	2.71293e+06	2.56077e+06	2.5262e+06	2.37597e+06	2.12351e+06	2.23436e+06	2.21164e+06	2.15444e+06	2.21091e+06	2.54391e+06	2.18658e+06	1.16342	0.859537	0.000180119	9
TGGT1_292200 |	33883.6	33992.4	27490.1	45261.6	34839.5	49430.9	48050	41706.7	17878.2	32025.3	34647.4	35542.1	0.974827	1.02582	0.90373	1
TGGT1_292220 |	605868	654389	681335	713627	519835	734615	616991	700237	631217	639204	631222	662949	0.952142	1.05026	0.4709	10
TGGT1_292920 |	982224	1.03186e+06	1.07126e+06	1.0522e+06	996114	847991	892633	939399	748513	881608	1.02619e+06	859563	1.19385	0.837627	0.00275772	9
TGGT1_292950 |	418282	408992	365472	260942	338703	402762	240154	183370	186768	289101	353574	249025	1.41983	0.70431	0.0726992	1
TGGT1_293060 |	104714	99087.2	112044	136646	77070.7	143513	126533	129670	124532	124855	104131	129636	0.803257	1.24493	0.0528553	2
TGGT1_293180 |	1.83158e+06	2.19615e+06	2.05248e+06	2.29773e+06	1.91582e+06	2.09752e+06	1.75805e+06	1.84825e+06	1.7552e+06	1.81041e+06	2.05156e+06	1.84978e+06	1.10908	0.901647	0.0875868	13
TGGT1_293320 |	11641.2	8769.68	13737.6	13882.2	2377.84	4753.14	15222.9	9031.95	6529.66	15284.5	8572.49	9180.79	0.933742	1.07096	0.869354	1
TGGT1_293340 |	315831	503598	448400	468523	441965	469644	405612	402686	365261	402620	430393	407820	1.05535	0.947554	0.566573	3
TGGT1_293360 |	531997	509533	531616	478052	568150	463302	545172	456978	483346	490578	523026	486914	1.07417	0.930954	0.128136	4
TGGT1_293390 |	23229.5	20767.5	16784.6	5807.6	25562.1	21973.4	16903.5	11810.1	14404.3	12495.5	16443.2	15117.3	1.08771	0.919366	0.780652	1
TGGT1_293430 |	351018	350102	314835	314399	317395	277303	372684	295759	340714	312253	329107	317999	1.03493	0.966248	0.571189	5
TGGT1_293440 |	163823	194501	184875	196354	181175	170311	209906	185419	117119	151309	183765	163675	1.12274	0.890676	0.29996	2
TGGT1_293470 |	180709	192365	182682	179355	199960	178389	189009	163796	173869	186622	186850	178102	1.04912	0.953183	0.186769	1
TGGT1_293570 |	16028.6	19969.9	22391	32708.8	7422.55	18281.9	19759.5	30719.4	22438.4	28544.1	17705.7	23460.8	0.75469	1.32505	0.321189	1
TGGT1_293580 |	186234	211615	232834	200274	172990	212978	118573	167676	186218	189763	199738	171793	1.16267	0.860091	0.217088	4
TGGT1_293590 |	161341	219809	102299	223849	123873	106944	328853	206362	93650.5	222241	158679	172117	0.921923	1.08469	0.780642	2
TGGT1_293630 |	36666.2	71671.9	34710.4	84239.2	68428	44662.1	58697.2	56878.1	62353.5	82159.5	55483.6	59786.6	0.928026	1.07756	0.72894	1
TGGT1_293670 |	166732	202080	256050	264430	236707	252276	173992	247500	283140	190505	222064	225724	0.983785	1.01648	0.899509	5
TGGT1_293690 |	2.66285e+06	2.68415e+06	2.79039e+06	3.05818e+06	2.58418e+06	3.20492e+06	2.84469e+06	3.0073e+06	2.77137e+06	2.7022e+06	2.75119e+06	2.9006e+06	0.94849	1.05431	0.246162	16
TGGT1_293730 |	103517	116845	84555.6	62085.6	99712	132824	69387.2	58564.7	73997.4	55270.2	91264.2	73923	1.23458	0.809989	0.300598	2
TGGT1_293770 |	296599	220702	299474	211028	254213	284072	355319	169304	214307	259611	253732	248665	1.02038	0.980031	0.893003	5
TGGT1_293870 |	4.35936e+06	4.20252e+06	4.06277e+06	4.19065e+06	3.7963e+06	4.31068e+06	3.56245e+06	4.43778e+06	4.03705e+06	3.94562e+06	4.11793e+06	4.04695e+06	1.01754	0.982763	0.708104	7
TGGT1_293900 |	23082.3	18221.7	21956.9	37896.3	24019.6	18026.6	30294	26325.4	26003.8	31121.1	24261.6	25890.9	0.937071	1.06716	0.686853	2
TGGT1_294010 |	80616.1	65049.6	71907.9	81284.4	60055.7	74803.6	85456.5	64931.9	60873	71224.8	71285.4	70963.7	1.00453	0.995487	0.958052	2
TGGT1_294200 |	398440	406571	393170	438069	430136	433695	415739	461260	443122	452830	412901	441044	0.936189	1.06816	0.045783	5
TGGT1_294220 |	92034.8	185576	162804	117863	178499	168874	128308	128020	105048	139854	142374	132444	1.07498	0.930253	0.65425	1
TGGT1_294350 |	903065	893246	1.11474e+06	1.12418e+06	1.10845e+06	990539	1.1019e+06	1.28884e+06	1.27877e+06	1.11424e+06	1.02302e+06	1.1492e+06	0.8902	1.12334	0.148812	10
TGGT1_294360 |	62029.5	45711.1	80969.9	58815.1	69802	63330.9	70908.4	63370	67015.2	44393.1	62353.4	61029.1	1.0217	0.978762	0.868672	4
TGGT1_294550 |	76328.2	132501	141638	151522	147662	120737	126042	118164	156002	106407	126231	124448	1.01433	0.985877	0.922936	4
TGGT1_294610 |	14844.2	12703.7	21945.5	18619.4	23038.1	20601.5	16267.3	14580.6	14168.9	14537.4	17776.6	15869.5	1.12018	0.892716	0.419436	1
TGGT1_294620 |	2.40361e+06	2.74548e+06	2.75598e+06	3.13552e+06	2.29705e+06	2.83066e+06	2.29525e+06	2.57757e+06	2.40307e+06	2.34965e+06	2.65123e+06	2.48393e+06	1.06735	0.936897	0.359457	13
TGGT1_294640 |	366818	385869	381404	327916	387435	443744	164802	389717	242211	411885	369188	309573	1.19257	0.838524	0.387059	4
TGGT1_294670 |	781253	937782	953649	1.07032e+06	831491	872769	833443	854509	809109	850210	909349	843733	1.07777	0.927843	0.222458	8
TGGT1_294710 |	134624	183416	170228	191662	174199	151475	167577	134940	103426	155782	169603	140724	1.20522	0.829724	0.111598	3
TGGT1_294730 |	35508.4	36072.7	25149.9	35576.3	30803.2	36808	29563.8	39794.1	26398.1	18364.9	32326.6	29135.1	1.10954	0.901272	0.516911	2
TGGT1_294770 |	55278.6	56418.8	63951.8	58601.4	49478.9	79991.1	44311.6	71027.3	69182.4	31972.1	56550	56124.2	1.00759	0.992471	0.967133	2
TGGT1_294790 |	449528	384172	423318	396651	437489	426456	404003	427577	442291	415397	417508	422950	0.987134	1.01303	0.706384	3
TGGT1_294800B |	3.80989e+07	3.93696e+07	3.93926e+07	3.83452e+07	3.60132e+07	4.15228e+07	3.42911e+07	4.00797e+07	3.88216e+07	3.77914e+07	3.82237e+07	3.84213e+07	0.994856	1.00517	0.890789	13
TGGT1_294898 |	524150	623773	605368	619946	566089	521473	522045	574270	569596	503645	586608	537464	1.09144	0.916223	0.0714887	10
TGGT1_295040 |	525396	458742	661466	647035	471794	677697	377309	602826	490124	397624	546322	496068	1.10131	0.908014	0.502675	11
TGGT1_295070 |	4317.71	4520.58	10359.2	10286.1	11406.8	8512.92	3980.57	18128.9	8605.82	7524.76	7499.58	8316.41	0.901781	1.10892	0.758027	1
TGGT1_295110 |	7.0543e+06	6.17191e+06	6.5767e+06	6.14319e+06	7.38801e+06	7.4792e+06	7.98455e+06	7.39394e+06	8.68973e+06	7.75402e+06	6.64906e+06	7.84699e+06	0.84734	1.18016	0.00736504	14
TGGT1_295125 |	5.30154e+06	5.00277e+06	5.3872e+06	5.01812e+06	5.65259e+06	5.40009e+06	6.16268e+06	5.90074e+06	6.43584e+06	6.22993e+06	5.26687e+06	6.01497e+06	0.875628	1.14204	0.00817176	12
TGGT1_295340 |	285800	178875	343925	301504	126661	241461	172798	283212	341782	256007	231954	252871	0.917282	1.09018	0.702632	2
TGGT1_295350 |	2.89423e+06	3.18866e+06	3.06527e+06	2.99231e+06	2.80499e+06	3.20818e+06	2.48037e+06	2.70001e+06	2.63728e+06	2.46107e+06	2.98614e+06	2.68463e+06	1.11231	0.899031	0.0786589	8
TGGT1_295360 |	350291	317349	268181	287546	359094	290274	393725	335235	314894	294201	314530	323617	0.971919	1.02889	0.726959	4
TGGT1_295400 |	9139.97	6034.82	6589.65	10680	9136.97	2376.96	2536.59	6938.88	8531.08	5875.58	8127.72	4616.61	1.76054	0.568008	0.0832942	1
TGGT1_295650 |	10756.2	7835.93	8796.61	11318.7	12917	12862.2	13645.6	12155.2	9941.4	13134.4	10162.6	12274	0.827979	1.20776	0.111844	1
TGGT1_295690 |	25611.9	35702.6	30979.3	19086.6	30683.3	12247.8	28044.5	20950.1	25410	37068.2	27795.1	23239.1	1.19605	0.836087	0.426775	1
TGGT1_295710 |	82008.4	69541.9	77665.3	74662.4	80823.7	98656.7	79725.1	79529	70264.8	71904.1	76805.9	79423.3	0.967045	1.03408	0.630164	2
TGGT1_295850 |	23274.2	56059.6	94410.4	13158.4	87435.4	82697.4	106335	22851.4	19521.9	22050.2	42686.2	38672.5	1.10378	0.905974	0.857011	1
TGGT1_297060 |	2.83811e+06	3.73666e+06	3.49047e+06	4.10184e+06	3.36982e+06	3.93206e+06	3.74359e+06	3.46683e+06	3.28621e+06	3.80283e+06	3.48174e+06	3.63855e+06	0.956903	1.04504	0.543035	12
TGGT1_297070 |	269870	279224	263826	171306	248236	289190	184148	224790	255603	216145	242892	231253	1.05033	0.952083	0.687482	3
TGGT1_297140 |	141201	131224	42686.6	64090.1	107010	34178.5	144582	15227.6	155469	152063	88485.3	70800	1.24979	0.800133	0.685878	1
TGGT1_297180 |	26151.4	29453	11702.9	24499.6	27434.3	22549	21958.1	31939.2	24474.7	23693.9	22723.4	24687.7	0.920436	1.08644	0.65989	1
TGGT1_297245 |	178458	156949	146559	162448	168879	161576	160567	132947	168073	161608	162301	156435	1.03749	0.963862	0.50829	2
TGGT1_297430 |	1.60189e+06	1.53377e+06	1.55322e+06	1.56208e+06	1.52546e+06	1.51636e+06	1.49292e+06	1.61444e+06	1.70864e+06	1.59626e+06	1.55506e+06	1.58388e+06	0.981798	1.01854	0.492232	8
TGGT1_297460 |	19956.4	32146.4	19145.6	25226.8	30421.5	10509.2	18481.9	16344.6	35089.3	24554.6	24823.6	19382	1.28075	0.780791	0.30899	1
TGGT1_297470 |	316869	337873	315829	301996	316999	229703	359923	181435	295158	305163	317709	266770	1.19095	0.839668	0.188407	6
TGGT1_297500 |	1.50143e+06	1.77964e+06	1.75207e+06	1.97618e+06	1.58867e+06	1.78142e+06	1.5227e+06	1.69288e+06	1.56585e+06	1.45704e+06	1.71179e+06	1.59973e+06	1.07005	0.934535	0.291347	17
TGGT1_297530 |	44506.3	27156.6	43752.2	14181.7	33225.9	35258.8	36917.1	20081.5	41632.5	33731.6	30150.9	32580.1	0.925439	1.08057	0.759543	1
TGGT1_297745 |	452391	483895	487381	453262	519348	519153	452397	472268	524787	470480	478617	486974	0.98284	1.01746	0.669315	11
TGGT1_297760 |	32183.9	16672.2	18895	8536.77	13287.2	28624.3	22852.3	29760.6	23713.4	28777.1	16298.3	26587	0.613016	1.63128	0.0606415	1
TGGT1_297800 |	66477.4	60728.7	77531.6	50902	73302.7	78386.9	84266.4	58913	57990.7	56424.5	65084.9	66219.7	0.982863	1.01744	0.881864	2
TGGT1_297810 |	1.45506e+06	1.42301e+06	1.35974e+06	1.31604e+06	1.41545e+06	1.36103e+06	1.51658e+06	1.23818e+06	1.32849e+06	1.33522e+06	1.39297e+06	1.35296e+06	1.02957	0.971278	0.457373	9
TGGT1_297880 |	262271	276525	236302	274383	276308	377688	521210	454135	365062	363838	264692	412023	0.64242	1.55661	0.000452889	9
TGGT1_297900 |	15798.9	11655.4	14271.3	19105.5	10991.6	11790	8194.43	4601.48	19711.5	17582.5	14072.4	10903	1.29069	0.774779	0.395345	1
TGGT1_297940 |	35707.9	25371.1	29350.9	26950.2	31434.7	30854.5	28622.3	36313.5	38951.6	38593	29548.8	34405.2	0.858845	1.16435	0.115576	1
TGGT1_297960B |	275566	275312	238130	224742	256368	220972	261017	203901	226274	240703	253211	229778	1.10198	0.907456	0.131294	2
TGGT1_297970 |	366097	391077	446311	486326	370769	483585	373428	513430	435495	361926	409548	429489	0.95357	1.04869	0.605593	5
TGGT1_298020 |	307271	184472	198396	126756	164547	257219	175551	210699	255194	213356	187953	220226	0.853452	1.17171	0.353606	1
TGGT1_298030 |	13945.3	9846.36	11548.3	10265	12632.7	11380.6	14699.8	12921.4	2707.91	9626.7	11550.9	8916.19	1.2955	0.771905	0.431767	1
TGGT1_298610 |	407282	460593	434031	462505	424441	420894	473236	455493	447111	509603	437254	460337	0.949855	1.05279	0.233867	8
TGGT1_298630 |	139852	85870.1	93868.6	112132	79602.9	78621	81152.5	99188.5	112837	119037	100124	96802.7	1.03431	0.966829	0.804075	3
TGGT1_298970 |	174314	194361	187034	198981	163116	212889	99206	207058	205583	177472	183077	174012	1.05209	0.950488	0.741337	2
TGGT1_299050 |	3.61414e+06	3.56016e+06	3.79289e+06	4.59772e+06	3.5028e+06	3.34798e+06	3.33085e+06	4.03804e+06	3.92969e+06	3.2423e+06	3.79385e+06	3.56241e+06	1.06497	0.938995	0.381184	8
TGGT1_299070 |	368159	520751	472286	507966	504626	537373	572650	477905	539611	708313	471124	562293	0.837862	1.19351	0.0873624	8
TGGT1_299110 |	424362	427386	376875	301382	410498	406478	336869	405013	481276	376873	384979	398576	0.965885	1.03532	0.701416	4
TGGT1_299210 |	1.63279e+06	1.89188e+06	1.95323e+06	2.08008e+06	1.76715e+06	1.87001e+06	1.70415e+06	1.8251e+06	1.81937e+06	1.72191e+06	1.8586e+06	1.78696e+06	1.04009	0.961451	0.411853	16
TGGT1_299780 |	117248	122754	55364.8	131600	92759.2	115815	113538	153697	171614	108137	99448.4	130262	0.763447	1.30985	0.178106	2
TGGT1_299810 |	800002	987158	1.00577e+06	1.07578e+06	979830	980275	1.02074e+06	998359	1.01991e+06	1.00599e+06	965095	1.00494e+06	0.96035	1.04129	0.444252	12
TGGT1_300000 |	2.39507e+06	2.57332e+06	2.49035e+06	2.70009e+06	2.336e+06	2.16862e+06	2.01032e+06	2.26492e+06	2.2437e+06	2.14505e+06	2.49566e+06	2.16462e+06	1.15293	0.867354	0.00268354	5
TGGT1_300030 |	24404.9	15886	11070.3	17268.1	30623.4	8836.57	7448.13	48162.3	16011	29681.1	18672	17202.3	1.08543	0.921293	0.840989	1
TGGT1_300060 |	59692.5	79699.8	47137	69348.7	84189.8	70739.5	87793.2	67944.1	36861.6	51667.1	66589.8	60396.6	1.10254	0.906996	0.607554	1
TGGT1_300100 |	3.36979e+06	3.18142e+06	3.08281e+06	2.98491e+06	3.34273e+06	3.15814e+06	3.32439e+06	3.20516e+06	3.15985e+06	3.22695e+06	3.1889e+06	3.21433e+06	0.992088	1.00797	0.759238	20
TGGT1_300110 |	38569.4	54831.8	27606.5	25868.3	14852.5	69108.3	34754.9	51432.8	46223.1	29093.8	29523.7	44064.5	0.670011	1.49251	0.169397	1
TGGT1_300120 |	169633	197236	114191	154218	187321	230768	177211	159240	210009	238829	161648	200821	0.804936	1.24234	0.118226	3
TGGT1_300140 |	5.47049e+06	6.22763e+06	6.0208e+06	6.29124e+06	5.38601e+06	5.86947e+06	5.39155e+06	5.44498e+06	5.18811e+06	5.14335e+06	5.8668e+06	5.40148e+06	1.08615	0.920686	0.0738205	23
TGGT1_300180 |	18321.6	24265.5	18928.2	18804.8	14790.1	14505.3	17928.9	22326.7	12935.4	23906.6	18787.1	17817.3	1.05443	0.948376	0.719405	2
TGGT1_300200 |	2.8444e+07	2.51607e+07	2.60599e+07	2.30462e+07	2.74117e+07	2.69798e+07	2.78615e+07	2.75411e+07	3.1448e+07	2.92239e+07	2.59564e+07	2.85674e+07	0.9086	1.10059	0.0683769	8
TGGT1_300260 |	1.28315e+06	1.55331e+06	1.35854e+06	1.52985e+06	1.29851e+06	1.48914e+06	1.26598e+06	1.30943e+06	1.14075e+06	1.34385e+06	1.40004e+06	1.30496e+06	1.07286	0.932088	0.269059	13
TGGT1_300280 |	360863	338109	357701	344203	343339	341384	262638	291431	328867	310384	348732	305641	1.14099	0.876435	0.0253747	3
TGGT1_300310 |	159317	166536	163092	258454	158322	213365	186509	191437	179807	185639	177674	191014	0.930166	1.07508	0.483805	4
TGGT1_300330 |	17048.4	15929.7	34661.3	34344.4	19693.7	24463.6	24884.4	31058	14492.7	20591.8	22950.1	22402.4	1.02445	0.976134	0.912142	1
TGGT1_300380 |	46350.9	55026	73044.5	63614.2	55899.7	69630.7	77029.3	76912.6	32833.1	57438.3	58107.9	60005.8	0.968371	1.03266	0.860558	2
TGGT1_301120 |	341868	271960	283837	248039	268953	71995.2	270256	335618	141115	218826	281272	182356	1.54244	0.648325	0.157765	3
TGGT1_301180 |	51460.8	38989.2	53485.4	35910.3	49800.2	74503.7	66962.1	70891.4	67832.3	69589.3	45354.6	69906.2	0.648792	1.54133	0.000782646	1
TGGT1_301390 |	6942.43	13977.2	10664.5	25158.4	15549.3	4047.77	18402	20844.2	15268.8	17308.8	13226.8	13262.6	0.997301	1.00271	0.994327	1
TGGT1_301410 |	79876.9	23028.1	7410.38	44711.1	32561.8	72939	74999	58257.6	85096.6	80295.4	28809	73721.5	0.390782	2.55897	0.0474425	1
TGGT1_301420 |	304078	262599	242094	223815	250371	245811	280863	297810	307738	287160	255239	283053	0.901735	1.10897	0.144108	4
TGGT1_301440 |	726734	961318	816841	982358	779818	788432	823020	751678	581464	734547	847479	730718	1.15979	0.862226	0.117194	8
TGGT1_304640 |	3665.88	5880.92	10622.8	24779.1	7056.73	4058.91	7801.65	8870.75	3657.18	2817.43	8327.41	4923.92	1.69122	0.591291	0.216412	1
TGGT1_304670 |	54105.9	48613.2	36516.1	45858.5	31558.4	42248.5	56933.3	42695.5	58308.9	38530.4	42521	47056.5	0.903617	1.10666	0.457464	1
TGGT1_304680 |	49794.7	66663.8	61877.9	81059.8	50860.7	77476.3	58549.6	75321.1	76516.2	59874.6	61032.2	69011.4	0.884378	1.13074	0.296464	1
TGGT1_304710 |	578932	568537	632362	655962	516697	596273	545633	725948	688984	587171	588428	625238	0.941127	1.06256	0.396626	6
TGGT1_304740 |	30246	31707.7	28456.1	42996.5	27036.3	34088.9	39211.2	16102	18177.8	40772.1	31643	27577.9	1.1474	0.871533	0.538733	1
TGGT1_304760 |	49987.8	37070.3	24060.1	50041.6	47362.6	47346.4	43488.2	41251.7	35687.8	37795.1	40252.3	40908.3	0.983965	1.0163	0.916132	1
TGGT1_304770 |	847311	871822	957543	957756	882292	1.08927e+06	956560	985358	1.00309e+06	879538	902193	980409	0.92022	1.0867	0.0884252	6
TGGT1_304955 |	109396	126138	109022	132696	102593	83002.8	167320	172065	128994	134314	115416	132863	0.868684	1.15117	0.342725	3
TGGT1_304990 |	63308.1	109824	83131.3	114131	103580	88547.4	85321.7	70145.5	108435	110368	92665.8	91295.6	1.01501	0.985214	0.916835	2
TGGT1_305010 |	119476	234081	208726	207664	168509	188133	211698	149933	205643	199585	182827	189611	0.964222	1.03711	0.792564	4
TGGT1_305030 |	27718.8	26243.5	21675.6	28843.5	19277.6	33370.6	27275.6	32564.8	25897.8	24987.7	24466.6	28613.8	0.855065	1.1695	0.146884	1
TGGT1_305040 |	87871.5	107077	121439	161257	111229	141803	174998	145431	107299	128429	115432	137825	0.837531	1.19399	0.201223	3
TGGT1_305050 |	1.5723e+06	1.54697e+06	1.57289e+06	1.45328e+06	1.6145e+06	1.30597e+06	1.57413e+06	1.39593e+06	1.39443e+06	1.39834e+06	1.55103e+06	1.41114e+06	1.09913	0.909809	0.0271028	4
TGGT1_305160 |	1.81661e+07	1.95409e+07	1.76446e+07	1.62443e+07	1.95503e+07	1.90621e+07	2.05591e+07	1.49618e+07	1.50242e+07	1.98351e+07	1.81859e+07	1.77205e+07	1.02626	0.974411	0.746544	9
TGGT1_305270 |	127079	106358	93663.6	98694.8	103292	99302.9	132873	91169.7	117806	113465	105234	109965	0.956974	1.04496	0.614368	2
TGGT1_305290 |	1.06288e+06	1.15032e+06	1.1128e+06	1.19829e+06	1.07432e+06	1.29459e+06	1.1389e+06	1.17731e+06	1.13823e+06	1.15114e+06	1.11862e+06	1.17862e+06	0.949096	1.05363	0.150075	8
TGGT1_305340 |	601453	567974	596280	569098	587345	500898	590200	495521	612857	670867	584268	570114	1.02483	0.975774	0.693653	8
TGGT1_305450 |	12766.9	6295.35	6275.01	13400.3	10699	15253.5	8991.18	26830.3	7372.98	15491.7	9372.06	13326.3	0.703273	1.42192	0.247983	1
TGGT1_305460 |	172833	212092	193729	207611	139503	179577	220833	228907	201613	164921	183078	197676	0.926152	1.07974	0.458516	1
TGGT1_305510 |	122928	140281	207329	144204	86841.8	107703	99690.4	129811	168997	136140	134959	126244	1.06904	0.935423	0.701834	2
TGGT1_305520 |	1.69423e+06	2.07721e+06	2.07936e+06	2.29805e+06	2.01561e+06	1.66869e+06	1.83047e+06	1.57299e+06	1.54877e+06	1.73374e+06	2.02316e+06	1.66773e+06	1.21312	0.824323	0.010742	9
TGGT1_305780 |	37004.5	36797.9	30233.1	63963.1	14446.8	46210.7	19343.9	41963.6	25184.9	24303.9	32813.5	29661.7	1.10626	0.903947	0.739379	1
TGGT1_305800 |	194781	216908	228505	226743	223229	188739	160793	200322	178665	188654	217671	182942	1.18984	0.840452	0.00613428	3
TGGT1_305810 |	17822.5	17811.2	22902	17183.5	19204.1	33158.8	77955.4	23220.4	23906	131951	18880.3	45232.1	0.417409	2.39573	0.0369616	1
TGGT1_305820 |	61813.8	71702.5	72441.9	70781.5	58230.7	74934.3	53216.9	74340	70099.2	67281.9	66732.3	67470.3	0.989062	1.01106	0.889683	1
TGGT1_305850 |	1.00975e+06	988709	1.00547e+06	1.02565e+06	792685	958532	842322	918368	878880	919865	960173	902716	1.06365	0.94016	0.278624	7
TGGT1_305860 |	505671	656913	603885	692720	577759	612160	628843	610952	597530	588112	603847	607361	0.994214	1.00582	0.919553	6
TGGT1_305980 |	566402	494539	545357	505656	547293	537655	579446	619045	683411	647287	531149	611229	0.868986	1.15077	0.0213754	5
TGGT1_306030 |	688315	606080	762011	668545	650234	818504	821635	702253	764103	850881	673125	789665	0.852419	1.17313	0.0136129	7
TGGT1_306060 |	2.54536e+06	2.43971e+06	2.31163e+06	2.19497e+06	2.39497e+06	2.52363e+06	2.62988e+06	2.59764e+06	2.72731e+06	2.78152e+06	2.37436e+06	2.6504e+06	0.89585	1.11626	0.00687179	36
TGGT1_306210 |	8499	6250.24	7423.18	8904.03	6522.07	8026.71	4334.58	8226.17	8970.14	6056.64	7446.73	6891.96	1.0805	0.925502	0.621027	1
TGGT1_306220 |	28146.8	24404.2	31511.3	28172.7	17585.7	36155.4	36248.7	16584.3	33949.2	25212.7	25472.4	28439.5	0.895668	1.11648	0.5603	2
TGGT1_306270 |	14954.2	9523.43	5323.96	20268.6	11022.3	7184.96	4106.97	12010	6302	5089.31	11111.6	6473.3	1.71653	0.58257	0.0987079	1
TGGT1_306380 |	67597.4	54587.9	66231.9	73975.2	71394.8	82120.1	70610.7	88699	93816.1	84478.2	66400.2	83570.3	0.794543	1.25859	0.0120478	1
TGGT1_306390 |	20576.7	40449.1	33252.8	32478.1	39206.6	30554.5	39212.5	38983.7	16086	31754.1	32315.6	29890	1.08115	0.92494	0.710796	1
TGGT1_306400 |	225766	259730	225044	236801	195482	211300	185549	233342	244141	265266	227608	226222	1.00613	0.993909	0.938664	4
TGGT1_306540 |	38543.8	61884.7	28368.9	29062.3	41040.5	33278	31572.9	47531.2	53743.6	30413.4	38140.4	38226.8	0.997737	1.00227	0.990449	1
TGGT1_306650 |	368031	333381	395563	410372	428599	384264	414071	414056	467846	348949	385704	403948	0.954835	1.0473	0.500355	2
TGGT1_306660 |	10548.4	9286.79	9771.16	12918.6	15370.4	2989.06	14684.1	16982.4	22698.4	15081.4	11370.5	12060.4	0.942794	1.06068	0.877238	1
TGGT1_306910 |	21463.2	21368.5	32250.6	25323.1	22156.6	34242.1	27589.7	25861.1	21627.8	18948.2	24199.4	25125.1	0.963159	1.03825	0.777456	2
TGGT1_306930 |	389771	425700	458420	469323	361510	349569	345797	407862	337725	378370	418942	362969	1.15421	0.866394	0.0444008	3
TGGT1_306960 |	486714	835789	759964	935278	677207	721413	703552	738236	755543	648426	721714	712458	1.01299	0.987175	0.913399	10
TGGT1_306970 |	415911	499500	452504	509853	384540	646240	427665	519851	514272	527150	449893	522517	0.86101	1.16143	0.114808	7
TGGT1_307570 |	74251.5	120064	134773	139128	124614	146707	114648	131444	138471	45321.3	115809	106769	1.08467	0.921941	0.749767	2
TGGT1_307810 |	18220.6	24488.5	19612.7	23779.6	17774.9	8758.51	5436.49	19937.5	15507.2	13446.5	20588	11463.4	1.79598	0.556798	0.0398928	1
TGGT1_307850 |	102143	126145	149132	142197	130525	114294	104467	116941	151220	89253.8	128958	113512	1.13607	0.880226	0.271681	2
TGGT1_308000 |	168797	124342	117479	138536	130598	53110.7	136070	219242	93743.4	119977	134861	112249	1.20145	0.832326	0.467864	3
TGGT1_308020 |	3.96202e+06	4.03743e+06	3.78956e+06	3.75361e+06	4.48017e+06	3.27657e+06	3.89698e+06	3.33959e+06	3.38948e+06	3.6583e+06	3.99642e+06	3.5047e+06	1.1403	0.876961	0.0199646	15
TGGT1_308040 |	60176.9	52442.7	12658.2	74846	62394.6	9687.75	42294.9	8879.09	73597	54687.6	45098.4	27109.8	1.66355	0.601125	0.382765	1
TGGT1_308090 |	2.39848e+07	2.42365e+07	2.41333e+07	2.33336e+07	2.59365e+07	2.42435e+07	2.59621e+07	2.52057e+07	2.65555e+07	2.52469e+07	2.43099e+07	2.54308e+07	0.955926	1.04611	0.0888343	37
TGGT1_308810B |	334377	324308	315498	322791	342027	354029	356531	345943	347737	349974	327668	350821	0.934005	1.07066	0.00204596	8
TGGT1_308840 |	4.46823e+06	4.63152e+06	4.24682e+06	3.8958e+06	4.68036e+06	3.70219e+06	4.40991e+06	3.77658e+06	3.78454e+06	4.14212e+06	4.37482e+06	3.95407e+06	1.10641	0.903826	0.0656376	16
TGGT1_308860 |	1.73566e+06	1.61754e+06	1.62666e+06	1.46463e+06	1.74807e+06	1.80717e+06	2.10847e+06	1.84008e+06	1.78e+06	1.8571e+06	1.63524e+06	1.87504e+06	0.872107	1.14665	0.0143122	12
TGGT1_308890 |	120224	108777	117698	136078	167819	102383	124240	142306	120262	128733	128583	122887	1.04635	0.9557	0.638275	5
TGGT1_308920 |	49511.5	73864.4	51406.3	86288	46395.7	69217.4	67942.6	54215	50504	53358.1	59609.7	58533	1.0184	0.981937	0.899172	3
TGGT1_308950 |	30258.3	29628.3	7877.1	26869.8	4845.2	45839.6	16709.9	44475.8	41396.7	26842.2	15584.7	32781.2	0.475417	2.10342	0.12359	1
TGGT1_309120 |	1.25516e+07	1.29818e+07	1.34468e+07	1.40005e+07	1.25177e+07	1.16883e+07	1.09488e+07	1.18727e+07	1.15822e+07	1.15441e+07	1.30877e+07	1.15229e+07	1.1358	0.880439	0.00101373	21
TGGT1_309140 |	50668.5	52372.8	57784.7	39222.8	50872.5	48451.1	66990.2	35150.1	65554.4	83729.2	49789.2	57457.2	0.866545	1.15401	0.406954	1
TGGT1_309200 |	81961	66283.2	77662.5	35487.3	74713.8	68037.2	40303.3	77422.4	77610.8	54487.6	64526.7	61749.7	1.04497	0.956964	0.829498	2
TGGT1_309210 |	5.41129e+06	5.86539e+06	5.63877e+06	5.9468e+06	4.7741e+06	5.98664e+06	5.26963e+06	5.87725e+06	5.71911e+06	5.22611e+06	5.5105e+06	5.60698e+06	0.982793	1.01751	0.729139	9
TGGT1_309250 |	54274.8	60198.7	90971.2	48923.4	45619.3	77014.9	19670.8	63555.3	65687.5	32973.7	58123.4	46114.7	1.26041	0.793394	0.440249	1
TGGT1_309265 |	58329.7	16731.3	53517.8	48277.6	40885.4	40889.6	22978	43621.5	46938.1	42360.3	40054.1	38213.9	1.04815	0.954059	0.861178	1
TGGT1_309290 |	35488.6	4113.4	7470.37	36879.1	23037.7	36005.5	22010.2	31987.3	30601.6	32042	15608.8	30136.1	0.517945	1.93071	0.180681	1
TGGT1_309370 |	26530.5	30197.2	33823.8	30133.8	19592.7	38747	30057.3	36591.7	34479.5	17355.5	27594.1	30291	0.910968	1.09773	0.60482	1
TGGT1_309560 |	1.12362e+06	1.01012e+06	1.02963e+06	957429	1.09583e+06	1.12089e+06	1.10468e+06	1.13741e+06	1.27922e+06	1.20498e+06	1.04161e+06	1.16769e+06	0.892023	1.12105	0.0201753	4
TGGT1_309570 |	127219	134730	116756	52460.1	133888	215233	64673.1	119925	103420	129542	107047	117466	0.911301	1.09733	0.734436	2
TGGT1_309590 |	3.65924e+07	3.09378e+07	3.29302e+07	2.81316e+07	3.50454e+07	3.03941e+07	3.36548e+07	2.99325e+07	3.23748e+07	3.22644e+07	3.25882e+07	3.16944e+07	1.0282	0.972573	0.602224	16
TGGT1_309600 |	670433	538241	585140	564440	685638	762086	796449	890471	906595	795589	605984	828279	0.731618	1.36683	0.000720299	10
TGGT1_309730 |	1.4897e+06	1.7867e+06	1.60877e+06	1.89392e+06	1.44913e+06	1.63045e+06	1.65281e+06	1.57621e+06	1.40098e+06	1.49525e+06	1.6369e+06	1.54831e+06	1.05722	0.945879	0.379088	14
TGGT1_309740 |	444094	463604	457969	507795	458601	503873	478506	516733	539897	512393	465925	509891	0.913774	1.09436	0.0167692	1
TGGT1_309752 |	1.31863e+06	1.33865e+06	1.24821e+06	1.15029e+06	1.38581e+06	1.07054e+06	1.17502e+06	1.07243e+06	1.15462e+06	1.09777e+06	1.28563e+06	1.11325e+06	1.15485	0.865915	0.00514506	9
TGGT1_309760 |	558408	455627	718042	716507	554269	827039	834158	865138	896539	823073	591739	848737	0.6972	1.43431	0.00346925	8
TGGT1_309810 |	1.25972e+06	1.35869e+06	1.42742e+06	1.54639e+06	1.52814e+06	1.35152e+06	1.46978e+06	1.79492e+06	1.67811e+06	2.51989e+06	1.41999e+06	1.72054e+06	0.825318	1.21165	0.130763	10
TGGT1_309820 |	1.05994e+06	1.16853e+06	1.12932e+06	1.17855e+06	1.11417e+06	849111	991028	924763	922399	1.01648e+06	1.12929e+06	938901	1.20278	0.831406	0.00102739	3
TGGT1_310000 |	77812.9	56300	76133.6	87146.7	131035	101094	90516.6	67309.7	127775	81708.1	82443.3	91547.9	0.900548	1.11044	0.562582	2
TGGT1_310010 |	729567	538462	620990	537127	660395	667288	658826	613197	652821	649209	612967	647996	0.945942	1.05715	0.389224	8
TGGT1_310030 |	3.44065e+06	3.74457e+06	3.58175e+06	3.73656e+06	3.34659e+06	3.43764e+06	3.16162e+06	3.39703e+06	3.28991e+06	3.15301e+06	3.5665e+06	3.28576e+06	1.08544	0.921283	0.0205984	11
TGGT1_310040 |	96181.2	113312	116782	116426	108339	92514.7	108398	135398	128356	67545	109930	103317	1.06401	0.93984	0.647502	1
TGGT1_310050 |	363842	381249	404231	413816	354013	382283	335555	394381	369571	384294	382750	372636	1.02714	0.973575	0.531958	2
TGGT1_310070 |	762602	776445	758094	705824	735941	843603	819152	872907	849117	835138	747368	843800	0.885717	1.12903	0.000269568	5
TGGT1_310080 |	1.14041e+06	1.43619e+06	1.47305e+06	1.46352e+06	1.06453e+06	1.31804e+06	1.45651e+06	1.64369e+06	1.62923e+06	1.39026e+06	1.30319e+06	1.48193e+06	0.879387	1.13716	0.155629	13
TGGT1_310150 |	704981	757092	818524	774715	618812	758188	866731	880686	865757	788877	731496	830573	0.880713	1.13544	0.055556	9
TGGT1_310180 |	167215	156304	175937	148796	171279	156624	176390	161323	173012	165856	163599	166482	0.982681	1.01762	0.655815	1
TGGT1_310310 |	38115.7	41686.5	46324.9	55484.4	31220.8	45664.6	55195.1	56670.4	54408.7	40604.7	41793.2	50097.5	0.834238	1.1987	0.156448	2
TGGT1_310320 |	48688.5	78024.8	76426.9	67869.6	50197.5	51753.8	69827.5	58174.9	32095	41161.4	62958.2	48834.5	1.28922	0.775664	0.172091	1
TGGT1_310420 |	237371	301882	239511	241255	259953	242228	240864	209798	188408	228235	254913	220930	1.15382	0.866689	0.0606885	2
TGGT1_310430A |	140411	138151	105993	106809	105778	144824	161584	128271	95804.4	141142	118361	132337	0.894388	1.11808	0.343621	3
TGGT1_310440 |	252268	246986	429704	230160	288310	282210	276121	326631	291364	283203	281786	291375	0.967089	1.03403	0.779423	6
TGGT1_310460 |	1.29107e+06	1.172e+06	1.05175e+06	1.12118e+06	1.05633e+06	1.22405e+06	736714	1.16521e+06	1.41448e+06	1.14592e+06	1.13515e+06	1.11237e+06	1.02047	0.979936	0.865473	4
TGGT1_310490 |	1.22288e+06	1.41065e+06	1.38242e+06	1.54923e+06	1.39972e+06	1.16573e+06	1.24454e+06	1.11231e+06	997537	1.20841e+06	1.38906e+06	1.14234e+06	1.21598	0.822385	0.00681381	2
TGGT1_310630 |	43649.1	53526.7	41669.1	54894.6	60188.6	34773.5	65710.6	72141.5	77347.3	43421	50289.9	56058.7	0.897094	1.11471	0.543203	1
TGGT1_310640 |	4.38602e+06	4.5338e+06	4.462e+06	4.7817e+06	4.0125e+06	4.88859e+06	4.22427e+06	4.95985e+06	4.53793e+06	4.51625e+06	4.42805e+06	4.61751e+06	0.958968	1.04279	0.335295	17
TGGT1_310670 |	415016	452518	447548	496120	404550	470134	345316	425163	396919	458134	441997	416618	1.06092	0.94258	0.397345	6
TGGT1_310700 |	36322	46116.1	43116.8	65013.3	50965.6	46832.9	29562.2	47126.4	28022.9	42959.7	47401.3	37933.7	1.24958	0.800267	0.174261	2
TGGT1_310750 |	1.05881e+06	806244	977487	920220	906922	828287	992393	1.05689e+06	973270	950741	930189	957278	0.971702	1.02912	0.646956	15
TGGT1_310760 |	50722.3	41433.8	50780.7	56963	55557.5	49040.8	39647.6	58052.8	45777.2	54695.3	50782.9	49004.9	1.03628	0.964988	0.694321	1
TGGT1_310780 |	2.20637e+06	2.20206e+06	2.22949e+06	2.22105e+06	2.39185e+06	2.30653e+06	2.93971e+06	2.50472e+06	2.4115e+06	2.71747e+06	2.24906e+06	2.56622e+06	0.876408	1.14102	0.021001	10
TGGT1_310790 |	480598	585321	491304	606826	660797	528872	568373	621395	396545	456565	560702	507960	1.10383	0.905936	0.356517	6
TGGT1_310860 |	345843	294579	316722	333188	330564	372894	307914	382794	404443	335937	323699	359103	0.901409	1.10937	0.101006	2
TGGT1_310870 |	24509.4	25096.4	22964.8	28980.6	29763.2	22664	43560.2	25215.2	22957.8	31683.7	26131.2	28286	0.923821	1.08246	0.56858	1
TGGT1_310950 |	373015	329117	298981	355634	294216	366924	313492	411631	345373	352688	328759	356614	0.921891	1.08473	0.241351	4
TGGT1_310960 |	101047	105956	131513	139178	128607	129183	144120	131926	125562	135873	120307	133183	0.903316	1.10703	0.170761	2
TGGT1_311010 |	31890	24688.9	24047.7	22304	32752.1	27900.6	32891.5	40124.5	24682.2	36488.5	26802.2	31924.9	0.83954	1.19113	0.176248	1
TGGT1_311030 |	30018.9	41165.2	31880	34889.3	29726.2	37647	46485.6	49165.7	31133.1	37147.1	33285.5	39771.5	0.836919	1.19486	0.120234	3
TGGT1_311090 |	108656	143112	149023	158713	118004	154928	131838	153368	115717	158096	134121	141790	0.945917	1.05718	0.570637	1
TGGT1_311110 |	96461.6	84833.4	88691.6	127673	95220.5	117426	115798	115573	70392.3	89547.7	97527.4	99811.5	0.977116	1.02342	0.856061	2
TGGT1_311230 |	1.60153e+06	1.26077e+06	1.31492e+06	1.17928e+06	1.32655e+06	1.31336e+06	1.48606e+06	1.56335e+06	1.50041e+06	1.3292e+06	1.32948e+06	1.43501e+06	0.92646	1.07938	0.251086	18
TGGT1_311240 |	745891	866067	785181	843437	674194	705351	642374	657432	618111	643119	779843	652650	1.19489	0.8369	0.00734031	8
TGGT1_311290 |	117647	104104	118436	109220	134308	98836.3	130626	145224	136338	97076.4	116302	119934	0.969716	1.03123	0.75406	2
TGGT1_311310 |	922755	1.02175e+06	948772	1.0038e+06	981720	1.05436e+06	916364	1.05292e+06	1.08227e+06	1.12646e+06	975092	1.044e+06	0.933996	1.07067	0.121661	10
TGGT1_311400 |	282359	388225	394425	417336	414985	323245	356223	276516	253839	300483	375728	299965	1.25257	0.798356	0.0429457	7
TGGT1_311430 |	611770	635109	749215	658961	490408	609807	748003	720387	766806	682263	623293	703169	0.886406	1.12815	0.170565	3
TGGT1_311470 |	5.23054e+06	4.61762e+06	5.00391e+06	4.7273e+06	5.31775e+06	5.23096e+06	5.69835e+06	5.18443e+06	5.57586e+06	5.19129e+06	4.97191e+06	5.37185e+06	0.925549	1.08044	0.0525648	39
TGGT1_311480 |	117901	111266	65343.7	114771	95639.2	85164.6	100948	117502	96753.9	98520.1	98789.4	99247.4	0.995385	1.00464	0.970436	2
TGGT1_311690 |	121894	211610	210090	259331	156925	212298	196762	220244	193454	159646	185649	195302	0.950578	1.05199	0.732982	5
TGGT1_311720 |	3.41219e+07	3.23309e+07	3.29903e+07	3.24672e+07	3.37642e+07	3.22336e+07	3.37399e+07	3.24759e+07	3.40888e+07	3.50089e+07	3.31274e+07	3.34935e+07	0.989069	1.01105	0.572984	43
TGGT1_311870 |	38608.2	31020.6	49156.2	51218.2	39745.8	52899.8	38161.4	50874.6	33436.3	41551.4	41278.6	42744.2	0.965713	1.0355	0.787838	1
TGGT1_311890 |	592076	599237	586101	667013	498417	598557	537077	571067	548521	494495	586051	548829	1.06782	0.936487	0.279548	7
TGGT1_311920 |	45580.7	29610.4	12643.8	12538.7	13949.6	30564.2	31209.3	39474.4	22065.5	39717.4	19723.5	31893.4	0.618418	1.61703	0.129895	1
TGGT1_312050 |	508417	500581	503464	474006	590996	464812	569211	492516	590135	502754	514051	521742	0.98526	1.01496	0.805538	7
TGGT1_312090 |	2.72841e+06	2.84347e+06	3.00465e+06	3.65494e+06	2.87039e+06	2.73934e+06	2.7681e+06	2.85542e+06	2.62894e+06	2.62319e+06	3.00382e+06	2.72158e+06	1.1037	0.90604	0.104282	14
TGGT1_312100 |	201086	180059	190140	182034	177991	177957	198053	261882	210675	187123	186073	205205	0.906767	1.10282	0.204244	7
TGGT1_312110 |	1.645e+06	1.3998e+06	1.5251e+06	1.29399e+06	1.52019e+06	1.40522e+06	1.36089e+06	1.32792e+06	1.45071e+06	1.56032e+06	1.47188e+06	1.41875e+06	1.03744	0.963907	0.481204	10
TGGT1_312150 |	742967	737397	652779	703035	773993	676898	770023	730364	677675	771603	720826	724096	0.995483	1.00454	0.915003	9
TGGT1_312200 |	286843	356452	327505	383691	292389	337393	270022	348806	309041	283560	327312	308288	1.06171	0.941878	0.444017	4
TGGT1_312270 |	1.41726e+06	1.37506e+06	1.37424e+06	1.3432e+06	1.53127e+06	1.31847e+06	1.47276e+06	1.37654e+06	1.45404e+06	1.35668e+06	1.40671e+06	1.39447e+06	1.00878	0.991295	0.78523	9
TGGT1_312420 |	62939.3	84858.3	62487.8	82605.3	72164.8	66930.3	55080.8	77409.9	83965.1	57728.1	72401.7	67325.8	1.07539	0.929892	0.504242	4
TGGT1_312480 |	191838	250984	190716	285728	207421	196555	209730	245721	201963	190992	222410	208149	1.06851	0.935881	0.48891	5
TGGT1_312600 |	252921	249349	257149	204315	293503	288134	320306	271277	155173	282888	249792	255977	0.975837	1.02476	0.866245	4
TGGT1_312618 |	51250.1	11608.2	19948.7	35186.2	20783	19841.1	23448.1	21813.6	24953.6	16252.3	24416.9	21032.4	1.16092	0.861388	0.590208	3
TGGT1_312630 |	3.85431e+06	3.99926e+06	3.97974e+06	4.51996e+06	3.56582e+06	4.21824e+06	3.62672e+06	3.93757e+06	3.70359e+06	3.59905e+06	3.97205e+06	3.8101e+06	1.04251	0.959228	0.416524	34
TGGT1_312860 |	31457.5	35296.7	40727.7	38481.6	25276.3	37908	31711.3	47937.4	55811.2	40267	33780.2	41923.5	0.805758	1.24107	0.132519	1
TGGT1_312990 |	62888.8	31341.3	35280.5	22723.8	54976.4	48830.3	41371.7	25878.6	60230.5	23940.3	38705.8	37623.2	1.02878	0.972029	0.915373	1
TGGT1_313010 |	969066	1.06948e+06	1.05498e+06	1.16888e+06	877219	1.20345e+06	995017	1.14647e+06	1.06429e+06	831638	1.02313e+06	1.03974e+06	0.984026	1.01623	0.84699	9
TGGT1_313080 |	1.68162e+06	1.72648e+06	1.67748e+06	1.63088e+06	1.77258e+06	1.57115e+06	1.72798e+06	1.36444e+06	1.36013e+06	1.58165e+06	1.69713e+06	1.51454e+06	1.12056	0.892412	0.0469219	6
TGGT1_313100 |	116949	93388.8	39512.4	72869.2	93579.2	128251	85723.5	92706	101478	83958.5	78297.8	97216.8	0.805394	1.24163	0.314913	2
TGGT1_313140 |	3.35248e+06	2.96565e+06	3.24928e+06	2.9282e+06	3.33993e+06	3.14157e+06	3.25092e+06	3.16188e+06	3.37034e+06	3.26353e+06	3.16171e+06	3.23662e+06	0.976855	1.02369	0.483652	9
TGGT1_313190 |	764658	912171	804332	778247	826066	884940	913846	874279	754250	923468	815497	867910	0.939609	1.06427	0.229616	4
TGGT1_313230 |	1.32702e+06	1.40697e+06	1.48336e+06	1.57323e+06	1.29832e+06	1.4555e+06	1.30883e+06	1.50829e+06	1.46265e+06	1.31904e+06	1.41422e+06	1.4085e+06	1.00406	0.995955	0.931611	7
TGGT1_313240 |	16598.9	16601	16373	14991	15958.8	12248.8	6026.64	10205.4	13132.3	5030.34	16092.9	8697.37	1.85032	0.540448	0.0132213	1
TGGT1_313270 |	20457.4	15078.9	6017.72	13343.9	24332.1	12219.7	14971.8	32754.2	33020.8	36030.7	14322.6	23475.3	0.610114	1.63904	0.175217	1
TGGT1_313290 |	7524.61	10950.3	18801.1	15983.8	11933.2	17886.7	12626.6	24405.4	9832.56	15101.8	12419.5	15226.5	0.815655	1.22601	0.383995	1
TGGT1_313370 |	32072.8	27142.9	35379.2	28212.7	29234.9	31784.5	32462.9	27684.8	27072.6	42570.7	30267.6	31878.4	0.949468	1.05322	0.595861	2
TGGT1_313380 |	2.33552e+06	1.97114e+06	1.96704e+06	1.72371e+06	2.59255e+06	1.86916e+06	2.15217e+06	1.72022e+06	2.24722e+06	2.19337e+06	2.09614e+06	2.02569e+06	1.03478	0.96639	0.709571	9
TGGT1_313390 |	2.39148e+06	2.57323e+06	2.78172e+06	3.1433e+06	2.68781e+06	2.55429e+06	2.53547e+06	2.41234e+06	2.46253e+06	2.40578e+06	2.70426e+06	2.47332e+06	1.09337	0.914602	0.093842	10
TGGT1_313410 |	1.08591e+06	1.11783e+06	1.46025e+06	1.33705e+06	1.11219e+06	1.16266e+06	1.3578e+06	1.28656e+06	1.1552e+06	1.0228e+06	1.21391e+06	1.19133e+06	1.01895	0.981404	0.813226	22
TGGT1_313430 |	160580	103989	78413.4	57824.7	81338.7	114226	29313.8	95684.8	98872.5	104915	90760.2	80226.6	1.1313	0.88394	0.696869	2
TGGT1_313560 |	280166	217430	145096	211530	227789	192344	248800	137932	129308	252147	211767	184746	1.14626	0.872399	0.462872	1
TGGT1_313580 |	79901.5	61165.8	76989.5	25614.8	89852.3	46510.9	43460.7	99324.2	25281.7	100122	61306	55107.2	1.11249	0.898887	0.767353	1
TGGT1_313640 |	159321	138790	161395	160152	151819	130584	134024	178022	181853	129885	154055	149061	1.0335	0.967585	0.698603	2
TGGT1_313670 |	314477	331767	414905	397184	345151	395892	277795	416085	378581	357922	358653	361814	0.991262	1.00881	0.92331	7
TGGT1_313770 |	8354.68	4658.62	2725.6	7932.01	10381.9	8408.53	6134.4	12848	11519.6	9335.69	6141.32	9345.07	0.657173	1.52167	0.164524	1
TGGT1_313860 |	5726.05	6919.47	13615.4	3340.37	7496.01	7180.14	6349.79	11671.7	7087.83	4309.39	6700.65	6953.31	0.963664	1.03771	0.896929	1
TGGT1_314070 |	318822	536467	709978	828472	797238	520486	754706	763848	784423	528595	603727	659134	0.91594	1.09177	0.672297	5
TGGT1_314090 |	125803	167551	127296	122066	100283	182038	123418	83241.2	119335	137092	126851	125064	1.01429	0.985909	0.927089	2
TGGT1_314100 |	16525.7	24816.5	21704.4	37222.6	28365	11224.7	11955.6	9467.12	15843.7	23216.7	24808.9	13612.1	1.82256	0.548677	0.0200296	1
TGGT1_314260 |	314235	321609	312292	251675	323412	229360	278005	280322	224969	270927	303353	255529	1.18715	0.84235	0.0348914	3
TGGT1_314400 |	1.69115e+06	1.50655e+06	1.59335e+06	1.38605e+06	1.66812e+06	1.36896e+06	1.67918e+06	1.35283e+06	1.51456e+06	1.50603e+06	1.56494e+06	1.47969e+06	1.05761	0.945526	0.326837	10
TGGT1_314410 |	68962.8	6186.84	39167.9	85201.4	8947.11	67337.7	84406	79476.2	77226	73907	26365.1	76254.2	0.345752	2.89224	0.08307	1
TGGT1_314480 |	86086.5	47545.5	80970.8	79516.9	147121	60165.5	124174	67925.9	145623	61973.7	82737.3	85540.2	0.967233	1.03388	0.900933	2
TGGT1_314540 |	27372	55580	44085.6	31110.8	50154.6	35903.1	47034.3	15928.4	40815.1	29366.3	40174.3	31745.2	1.26552	0.790186	0.342718	1
TGGT1_314750 |	18801.1	23744.1	28464.9	34628.1	26671.5	24024.1	29874.2	18111	34716.5	20807.2	25936.1	24804.3	1.04563	0.956361	0.78125	1
TGGT1_314780 |	86405.7	84498.1	104391	94961.4	88481.3	83687.5	90132	91449.8	81080.2	98212.1	91472.5	88707.5	1.03117	0.969773	0.565746	4
TGGT1_314790 |	169182	190873	126229	189814	196208	200019	235078	130117	199169	134183	172290	174867	0.985265	1.01495	0.920357	7
TGGT1_314810 |	885362	1.07554e+06	922574	979567	955880	754206	771545	659430	588349	777774	961695	706158	1.36187	0.734285	0.00126487	3
TGGT1_314820 |	262317	235384	245857	222592	270193	242674	243406	215449	233714	228792	246657	232576	1.06054	0.942914	0.196769	1
TGGT1_314900 |	47541.4	29041.9	19702.1	44812.7	33808.6	41550.7	50393.8	34924.8	42559.2	29839.1	33343.2	39226	0.850029	1.17643	0.400699	2
TGGT1_314970 |	518517	620498	466558	566789	448056	479654	602898	537002	502953	559769	520275	534733	0.972961	1.02779	0.71461	9
TGGT1_315210 |	26578.5	34247.4	36406	34811.9	37186.1	34018.3	27716.6	28138.9	36955.4	22382.5	33611.5	29394.7	1.14345	0.874543	0.243446	1
TGGT1_315220 |	239930	244194	210794	228381	230799	188943	189551	197387	193515	200894	230523	194004	1.18824	0.841583	0.000276581	5
TGGT1_315250 |	288946	269899	350800	314024	358272	172133	276234	300360	292520	318585	314522	265970	1.18255	0.845633	0.212724	3
TGGT1_315270 |	496390	426895	545058	584533	420687	607529	474614	581136	533142	497685	490536	536533	0.91427	1.09377	0.294069	5
TGGT1_315320 |	1.43227e+06	1.51082e+06	1.40901e+06	1.39549e+06	1.81264e+06	1.99867e+06	2.49521e+06	2.09975e+06	2.03192e+06	2.343e+06	1.50466e+06	2.18544e+06	0.688492	1.45245	0.000431367	9
TGGT1_315380 |	93598.8	70340.4	84208.8	180467	65569.3	5057.36	7374.79	129879	126071	7532.07	91915	21505.5	4.27403	0.233971	0.0899912	1
TGGT1_315490 |	1.22189e+06	1.16315e+06	1.15475e+06	1.03849e+06	1.33344e+06	1.25478e+06	1.35063e+06	1.27535e+06	1.32668e+06	1.31817e+06	1.17844e+06	1.30465e+06	0.903259	1.1071	0.0450319	5
TGGT1_315610 |	161879	158535	109541	151308	121502	137790	163980	113362	133472	96668.7	138889	127008	1.09355	0.914453	0.47472	2
TGGT1_315620 |	76012.7	93621.1	112158	117170	98756.3	83020.7	99310.1	115126	99487.8	103584	98422.3	99559.6	0.988577	1.01155	0.904579	2
TGGT1_315670 |	24402.9	17878.6	22705.6	26959.7	11528.3	27377.6	15603.8	9756.08	11833.2	15012.9	19846.2	14924.3	1.32979	0.751997	0.251892	1
TGGT1_315690 |	19969.3	41464.6	48465.9	50986.8	33633.1	61738.8	47205.7	56286.5	20688.9	44119.1	36943.7	43158.3	0.856005	1.16822	0.562678	1
TGGT1_315740 |	24203	51318.8	46484.4	25833.8	48252.2	10601.8	59426.2	49361.9	30788.5	53927.2	37276.2	34881	1.06867	0.935746	0.857542	1
TGGT1_315770 |	2.6974e+06	2.00113e+06	2.42161e+06	2.10432e+06	2.66889e+06	2.18387e+06	2.55618e+06	2.46483e+06	2.88917e+06	2.42726e+06	2.36131e+06	2.49401e+06	0.946791	1.0562	0.490954	16
TGGT1_315780 |	16760.8	24087.6	16198.2	23856	19939.2	19229.7	28238.3	26825.7	17671.3	25522.3	19887.1	23094.6	0.861117	1.16128	0.270568	1
TGGT1_315920 |	35681.4	20927	25834.5	31884.6	22145.1	19486.6	34801.2	28796.8	48257.1	19021.5	26720.3	28229.1	0.946554	1.05646	0.794979	2
TGGT1_315930 |	452561	408204	417606	361164	421537	385706	442778	442074	477307	479076	411124	444046	0.925858	1.08008	0.189696	4
TGGT1_316140 |	214611	233058	215397	201839	259621	269644	257175	182317	197673	301064	224048	237296	0.944168	1.05913	0.598685	6
TGGT1_316230 |	21714.5	26204.4	24272	35128.5	41022.8	42045.3	48614.6	45946.7	20088.1	36553.6	28825.9	36959.1	0.77994	1.28215	0.2474	1
TGGT1_316250 |	30218.9	34685.5	29951	17363.6	42461.3	30158.2	23772.9	31270	22698.1	20550.7	29709.4	25344.7	1.17222	0.853085	0.376099	1
TGGT1_316310 |	1.96117e+06	2.13107e+06	2.06971e+06	2.11254e+06	1.96554e+06	2.11194e+06	1.98082e+06	1.99795e+06	1.85984e+06	2.07237e+06	2.04674e+06	2.00268e+06	1.022	0.978473	0.461223	8
TGGT1_316330 |	324364	427567	397029	521191	454708	373251	451809	411559	333966	388318	419873	389812	1.07711	0.928406	0.448378	4
TGGT1_316340 |	42099.1	71770.8	42500.4	36249.9	77144	79487.8	83945.9	82530.3	54930.9	89599.5	51409.6	77020.6	0.667478	1.49818	0.0514582	1
TGGT1_316400B |	1.84969e+07	1.79869e+07	1.78856e+07	1.74532e+07	1.8772e+07	1.64071e+07	1.91994e+07	1.89047e+07	1.90392e+07	1.71149e+07	1.81129e+07	1.8096e+07	1.00093	0.999066	0.979152	38
TGGT1_316520 |	7039.31	8317.32	27556.6	16879.4	31027	15552.7	19580.1	27992.1	6733	7691.05	15323.8	13457.7	1.13867	0.878219	0.758111	1
TGGT1_316540 |	713079	633999	707722	811673	765425	790961	867977	917151	916451	777611	723893	851913	0.849727	1.17685	0.0174502	4
TGGT1_316660 |	21748.4	5162.83	11146.7	9669.22	3740.83	11782.5	5318.72	17128.9	14821.8	12308.5	8534.22	11438.7	0.746083	1.34033	0.449758	1
TGGT1_316900 |	57139.4	25944.4	32218	29513.3	57917.8	41550	31864.5	19776.5	42040.1	37375.7	38228	33331.6	1.1469	0.871915	0.551156	1
TGGT1_317720 |	695128	633961	810347	843563	686421	742044	651203	724976	710832	628873	729628	690176	1.05716	0.945929	0.400702	6
TGGT1_318160 |	1.24676e+06	1.16376e+06	1.20816e+06	1.25521e+06	1.2965e+06	1.28128e+06	1.34648e+06	1.35335e+06	1.50284e+06	1.31293e+06	1.23325e+06	1.35732e+06	0.908595	1.1006	0.0193701	8
TGGT1_318230 |	4.35257e+06	5.23519e+06	4.71733e+06	5.27084e+06	4.29431e+06	5.06349e+06	4.68649e+06	3.93578e+06	3.7661e+06	4.74634e+06	4.75586e+06	4.41079e+06	1.07824	0.927441	0.327142	20
TGGT1_318310 |	597189	626785	612755	708441	522248	699205	657272	668840	625363	690265	610576	667673	0.914483	1.09351	0.128071	7
TGGT1_318410 |	959069	1.16639e+06	1.02527e+06	1.14808e+06	928738	1.03829e+06	991114	994974	792766	849183	1.04107e+06	928282	1.1215	0.891661	0.138223	12
TGGT1_318430 |	2.00309e+06	2.38995e+06	2.32174e+06	2.69729e+06	2.06262e+06	3.27202e+06	2.95984e+06	3.22791e+06	2.80023e+06	2.86864e+06	2.28166e+06	3.01978e+06	0.755571	1.3235	0.00197346	14
TGGT1_318440 |	581034	505571	460060	462728	483844	420972	463896	445794	471905	506963	496782	461029	1.07755	0.92803	0.193908	13
TGGT1_318470 |	295154	256216	285612	253569	245342	372289	285329	349332	389786	351555	266477	347742	0.766307	1.30496	0.0032952	1
TGGT1_318510 |	149430	224011	191940	211191	197721	127846	185598	190918	189890	187555	193072	174400	1.10706	0.90329	0.357863	2
TGGT1_318700 |	212663	233312	264352	306532	224134	250756	237326	283921	256739	227391	246014	250502	0.982081	1.01825	0.817393	3
TGGT1_318710 |	373738	287999	314215	358485	288368	379317	325853	355641	337565	271618	322642	331948	0.971964	1.02884	0.725577	4
TGGT1_319340 |	277481	250392	247542	253142	255595	343563	363706	390252	365912	340348	256616	360313	0.712203	1.40409	5.40505e-06	3
TGGT1_319350 |	763767	717260	762908	796342	761904	1.2736e+06	1.45537e+06	1.31326e+06	1.39541e+06	1.13503e+06	760014	1.30983e+06	0.580241	1.72342	2.31685e-06	8
TGGT1_319510 |	103717	105947	118580	113951	139237	118522	118032	104725	141307	116878	115634	119330	0.969027	1.03196	0.669755	2
TGGT1_319530 |	25908.4	38573.2	26320	41049.8	21469.3	29170	26843.6	35717.4	15019.2	32209.4	29718.6	26684.4	1.11371	0.897901	0.598165	1
TGGT1_319560 |	4.40236e+06	4.32452e+06	3.93165e+06	3.90509e+06	4.30305e+06	3.95836e+06	4.4448e+06	4.1376e+06	3.81581e+06	4.14925e+06	4.16794e+06	4.09576e+06	1.01762	0.982683	0.642018	23
TGGT1_319730 |	84705.3	46556.7	84260.2	74576.9	94109.6	74465.5	53852	81632.7	78375.9	21370.9	74739.6	55950.7	1.33581	0.748608	0.332069	1
TGGT1_319850 |	136047	226087	221552	224586	236299	243764	217693	198231	239723	190486	204955	216926	0.944815	1.05841	0.632525	4
TGGT1_319870 |	584157	616046	653078	758841	605249	619943	604467	596262	535625	612583	640676	592976	1.08044	0.925548	0.182203	4
TGGT1_319920 |	976221	849307	805865	947631	933263	857546	978074	878148	851748	816319	900127	874729	1.02903	0.971784	0.560894	7
TGGT1_320020 |	1.4653e+06	1.23088e+06	1.3139e+06	1.06053e+06	1.30953e+06	1.38821e+06	1.61529e+06	1.51231e+06	1.70253e+06	1.67025e+06	1.26902e+06	1.57342e+06	0.806534	1.23987	0.0104991	5
TGGT1_320030 |	32920.5	29438.5	29238.8	9232.09	22511.7	30743.8	43459.6	19471.2	35253.4	23762.4	22594.9	29353.9	0.769741	1.29914	0.364517	1
TGGT1_320050 |	1.13643e+07	1.11659e+07	1.16065e+07	1.22107e+07	1.04248e+07	1.01668e+07	9.51733e+06	1.11166e+07	1.08874e+07	1.05139e+07	1.13394e+07	1.04249e+07	1.08772	0.919353	0.0559863	11
TGGT1_320140 |	73326.3	80401.4	62648.5	76291.9	71453.3	63560.2	55916.9	69286.6	44444.7	42385.8	72575	54110.8	1.34123	0.745584	0.0235522	2
TGGT1_320180 |	65980.8	123820	137209	117939	13520.7	129771	16670.4	143010	188900	95413.8	70867.9	88974.8	0.796494	1.2555	0.719879	1
TGGT1_320210 |	305276	347039	307599	299005	328331	264901	270469	275820	308565	218321	316963	265983	1.19167	0.83916	0.0228105	7
TGGT1_320220 |	319781	361972	383349	343275	369133	340524	403507	354173	324931	348302	354805	353339	1.00415	0.99587	0.933411	4
TGGT1_320300 |	30110.9	13860.7	8776.87	11405.7	9660.06	30792.7	15730.1	11742.2	18409.1	17669.6	13218.7	17924.1	0.737483	1.35596	0.292005	1
TGGT1_320480 |	470754	457385	413052	499411	436601	430948	497420	441070	537780	497161	454490	479238	0.94836	1.05445	0.341987	3
TGGT1_320570 |	194237	238271	234713	267819	216412	244011	232571	228507	229345	236423	228988	234104	0.978147	1.02234	0.696909	4
TGGT1_320600 |	5.73958e+06	5.92371e+06	5.86475e+06	5.57656e+06	5.32076e+06	6.38156e+06	4.41808e+06	5.64838e+06	5.19892e+06	4.63266e+06	5.68084e+06	5.20914e+06	1.09055	0.916965	0.246559	11
TGGT1_320740 |	70027.8	97994.5	60102.3	96489.8	76770.6	77046.1	73010.7	74969.6	36203.4	57275.9	78887.4	61425.5	1.28428	0.778647	0.180569	1
TGGT1_321400 |	33612.5	38385	30298	32608.5	28970	33631	15818.9	24053.9	13468.8	42621.3	32619	23616.3	1.38121	0.724004	0.186008	1
TGGT1_321420 |	62702.5	47150.5	59479	77207.7	69669.9	91638	59512	90624	101290	82346.8	62397.6	83758.1	0.744974	1.34233	0.0444897	2
TGGT1_321450 |	40605.9	29763.8	36809.5	59149.1	47788.6	104605	87879.3	45350.1	44486.9	46834.3	41677.5	61342.7	0.679421	1.47184	0.114429	3
TGGT1_321500 |	1.56415e+06	1.60042e+06	1.58743e+06	1.54864e+06	1.41441e+06	1.77025e+06	1.41976e+06	1.62008e+06	1.55288e+06	1.54919e+06	1.54151e+06	1.57836e+06	0.976654	1.0239	0.590763	5
TGGT1_321520 |	398990	536489	457112	584709	456803	427062	416422	411800	360306	406697	482439	403767	1.19485	0.836928	0.0414738	3
TGGT1_321570 |	16972	16592.2	14288.8	20852.8	13005.6	22122.2	19923.5	9612.04	18182.1	18146.8	16128.2	16946.9	0.951689	1.05076	0.774588	1
TGGT1_321620 |	1.34987e+06	1.537e+06	1.54532e+06	1.73074e+06	1.35138e+06	1.37023e+06	1.22179e+06	1.44512e+06	1.35232e+06	1.21365e+06	1.49623e+06	1.31757e+06	1.1356	0.880594	0.0594664	16
TGGT1_321640 |	250720	225038	243423	254589	245526	242923	248385	239507	282137	240955	243640	250300	0.97339	1.02734	0.490047	5
TGGT1_321650 |	408415	333804	465334	387349	396139	438353	428601	476438	479046	464552	395969	456940	0.866568	1.15398	0.03816	4
TGGT1_321680 |	1.48772e+06	1.34787e+06	1.16767e+06	1.37213e+06	1.19978e+06	900279	1.07943e+06	849811	1.08944e+06	1.28796e+06	1.30978e+06	1.02991e+06	1.27174	0.786325	0.0242534	5
TGGT1_322000 |	17911.1	20382.5	20812	28242.4	16736.9	18694.3	34122.2	39730.8	37944.7	34143.4	20467	31861.5	0.642373	1.55673	0.0268508	1
TGGT1_324600 |	1.20305e+07	1.09427e+07	1.0713e+07	9.60122e+06	1.19767e+07	1.05325e+07	1.12288e+07	1.04917e+07	1.1669e+07	1.25365e+07	1.10153e+07	1.12664e+07	0.977717	1.02279	0.683377	14
TGGT1_359490 |	3.71045e+07	3.8395e+07	3.87114e+07	3.80754e+07	3.44063e+07	4.07955e+07	3.31397e+07	3.89808e+07	3.8146e+07	3.71772e+07	3.73048e+07	3.75584e+07	0.993246	1.0068	0.872441	17
TGGT1_359770 |	32597.9	29496.7	14968.4	3328.44	25676.8	18743.6	29761.9	25586.9	29695.6	25346.7	16519	25481.7	0.648269	1.54257	0.343739	1
TGGT1_360830 |	665753	748353	637089	751661	671502	730755	673018	662378	568344	642930	693326	653335	1.06121	0.94232	0.291994	3
TGGT1_361650 |	641191	447506	591735	535320	618688	650736	697392	600324	620566	588930	562341	630411	0.892023	1.12105	0.148279	3
TGGT1_363030 |	1.84557e+07	1.7569e+07	1.86444e+07	1.8321e+07	1.99463e+07	1.66607e+07	1.97904e+07	1.92818e+07	2.02033e+07	1.85764e+07	1.85715e+07	1.88597e+07	0.984718	1.01552	0.708377	25
TGGT1_367060 |	29793.4	40233	36381.8	25806.6	28552	31976.7	31925.6	26306.9	31150.9	14021.7	31724.2	25933.6	1.22329	0.81747	0.289698	1
TGGT1_408800 |	656671	724500	674312	736945	685971	782297	716521	808757	767792	707836	695021	755647	0.919769	1.08723	0.0377488	1
TGGT1_408820 |	197262	385494	345343	383263	327945	317825	304569	275184	252966	270342	318950	283201	1.12623	0.887917	0.389844	3
TGGT1_410360 |	1.83158e+06	1.74799e+06	1.7013e+06	1.71222e+06	1.80724e+06	1.64607e+06	1.73791e+06	1.86102e+06	1.86439e+06	1.87941e+06	1.75931e+06	1.79538e+06	0.97991	1.0205	0.513763	7
TGGT1_410370 |	3.36685e+06	3.14618e+06	2.89377e+06	2.8851e+06	3.14213e+06	3.29221e+06	3.2515e+06	3.49451e+06	3.31705e+06	3.31378e+06	3.08156e+06	3.33278e+06	0.924622	1.08152	0.0382211	15
TGGT1_410590 |	159712	158657	164219	209750	177922	230183	250308	231240	249745	196806	173073	230796	0.749896	1.33352	0.00288435	1
TGGT1_410610 |	57840.6	46420.5	44275.8	44546.1	55641.4	83577.1	80691.6	75255.9	95697	57378	49415.5	77449.7	0.638033	1.56732	0.0022879	2
TGGT1_411430 |	1.15299e+07	1.16541e+07	1.0673e+07	1.14023e+07	1.28952e+07	1.06297e+07	1.28883e+07	1.15937e+07	1.25416e+07	1.18617e+07	1.16092e+07	1.18765e+07	0.977497	1.02302	0.628853	21
TGGT1_411470 |	449415	444764	454524	417430	465336	420822	455713	481469	482278	464473	446002	460387	0.968755	1.03225	0.333512	2
TGGT1_411590 |	827742	904545	825802	1.01539e+06	882174	947737	854411	941147	935431	685159	888542	866489	1.02545	0.975181	0.737188	3
TGGT1_411760 |	9.66963e+06	9.46134e+06	1.01428e+07	8.73602e+06	1.01057e+07	1.1137e+07	1.18489e+07	1.23162e+07	1.30419e+07	1.2859e+07	9.60904e+06	1.22206e+07	0.786296	1.27179	0.000295977	9
